# Supplementary material for: A pathogen-specific sRNA influences enterohemorrhagic Escherichia coli fitness and virulence in part by direct interaction with the transcript encoding the ethanolamine utilization regulatory factor EutR
Source: Nucleic Acids Res. 2021 Sep 30;49(19):10988–1004. doi: 10.1093/nar/gkab863 (PMC8565329; doi:10.1093/nar/gkab863)
Supplement: gkab863_Supplemental_Files [file gkab863_supplemental_files.zip › MavR_supplementaryfile1.xlsx]

## Sheet: Aerobic RNAseq
EDL933_locus_tag	EDL933_old_locus_tag	Z_number	Sakai_locus_tag	MG1655_locus_tag	name	FC(mavR/WT)	LFC(mavR/WT)	pval	padj	function
EDL933_RS21305	EDL933_4338	Z4469	ECs3997	b3117	tdcB	3.04815	1.60793	5.36e-11	1.16e-08	bifunctional threonine ammonia-lyase/L-serine ammonia-lyase TdcB
		Z2249				2.78374	1.47703	0.0337071	0.380092
EDL933_RS15260	EDL933_3117	Z3209	ECs2850	b2045	wcaK	2.77939	1.47477	0.000822553	0.030233	colanic acid biosynthesis pyruvyl transferase WcaK
EDL933_RS12925	EDL933_2646	Z2717	ECs2396	b1689	ydiL	2.70137	1.43369	0.00458608	0.111115	DUF1870 family protein
EDL933_RS21310	EDL933_4339	Z4470	ECs3998	b3118	tdcA	2.60643	1.38207	9.48e-16	5.69e-13	transcriptional regulator TdcA
EDL933_RS01515	EDL933_0293	Z0326	ECs291			2.24248	1.16509	0.0335541	0.380069	hypothetical protein
EDL933_RS11305	EDL933_2311	Z2395	ECs1946			2.20468	1.14057	0.0282968	0.33975	DUF1627 domain-containing protein
EDL933_RS13450	EDL933_2749	Z2825	ECs2494	b1785	cdgI	2.17379	1.12021	1.41e-08	1.66e-06	GGDEF domain-containing protein
EDL933_RS08795	EDL933_1806	Z1866	ECs1609			2.10757	1.07558	0.0209846	0.298504	integrase
EDL933_RS16480	EDL933_3362	Z3454	ECs3086	b2197	ccmE	2.09926	1.06988	0.00217068	0.0651565	cytochrome c maturation protein CcmE
EDL933_RS03385	EDL933_0694	Z0766	ECs660	b0621	dcuC	2.00942	1.00678	2.07e-09	3.28e-07	anaerobic C4-dicarboxylate transporter DcuC
EDL933_RS14430	EDL933_2949	Z3031	ECs2680	b1941	fliI	0.499989	-1.00003	7.18e-08	6.8e-06
EDL933_RS21085	EDL933_4293	Z4425	ECs3954	b3072	aer	0.495194	-1.01393	7.15e-09	9.2e-07	methyl-accepting chemotaxis protein
EDL933_RS17590	EDL933_3588	Z3690	ECs3296	b2425	cysP	0.491468	-1.02483	9.89e-06	0.00062838	sulfate ABC transporter substrate-binding protein
EDL933_RS11315	EDL933_2313	Z2397	ECs1944			0.486637	-1.03908	0.0448691	0.432907	hypothetical protein
EDL933_RS07995	EDL933_1648	Z1710	ECs1450	b1072	flgA	0.485134	-1.04355	3.38e-08	3.73e-06	flagellar basal body P-ring formation protein FlgA
EDL933_RS08020	EDL933_1654	Z1715	ECs1455	b1077	flgF	0.484724	-1.04476	1.23e-06	9.36e-05
EDL933_RS08015	EDL933_1653	Z1714	ECs1454	b1076	flgE	0.482039	-1.05278	1.75e-10	3.34e-08
EDL933_RS13965	EDL933_2854	Z2934	ECs2590	b1880	flhB	0.480745	-1.05666	3.72e-06	0.000264531	flagellar type III secretion system protein FlhB
EDL933_RS13970	EDL933_2856	Z2935	ECs2591	b1881	cheZ	0.479776	-1.05957	4.11e-08	4.31e-06	protein phosphatase CheZ
		Z0879				0.479491	-1.06042	6.88e-08	6.64e-06
EDL933_RS26085	EDL933_5277	Z5496	ECs4870	b3941	metF	0.47806	-1.06474	2.18e-11	5.35e-09	methylenetetrahydrofolate reductase
		Z2986				0.476914	-1.0682	0.0334395	0.379566
EDL933_RS08050	EDL933_1660	Z1721	ECs1461	b1083	flgL	0.476041	-1.07084	3.12e-11	7.03e-09
EDL933_RS26795	EDL933_5409	Z5668	ECs5051	b4069	acs	0.475995	-1.07098	6.35e-10	1.11e-07	acetate--CoA ligase
EDL933_RS14075		Z2959	ECs2612	b1904	yecR	0.470459	-1.08786	3.6e-08	3.89e-06	hypothetical protein
EDL933_RS08010	EDL933_1652	Z1713	ECs1453	b1075	flgD	0.46864	-1.09345	6.6e-10	1.11e-07
EDL933_RS14415	EDL933_2946	Z3028	ECs2677	b1938	fliF	0.468316	-1.09445	1.37e-11	3.69e-09	flagellar basal body M-ring protein FliF
EDL933_RS14350	EDL933_2934	Z3016	ECs2665	b1926	fliT	0.467189	-1.09792	6.36e-07	4.98e-05	flagella biosynthesis regulatory protein FliT
EDL933_RS13960	EDL933_2853	Z2932	ECs2589	b1879	flhA	0.463007	-1.11089	6.03e-09	8.15e-07	flagellar biosynthesis protein FlhA
EDL933_RS14425	EDL933_2948	Z3030	ECs2679			0.462397	-1.1128	8.22e-08	7.66e-06	flagellar assembly protein FliH
EDL933_RS13955		Z2931	ECs2588	b1878	flhE	0.460203	-1.11966	2.45e-05	0.00137955	flagellar protein FlhE
EDL933_RS14435	EDL933_2950	Z3032	ECs2681	b1942	fliJ	0.453498	-1.14083	4.92e-05	0.00263323
EDL933_RS14450	EDL933_2953	Z3035	ECs2684	b1945	fliM	0.450649	-1.14992	2.61e-09	4.03e-07	flagellar motor switch protein FliM
EDL933_RS29595	EDL933_0799	Z0884				0.445544	-1.16636	0.00166185	0.0544181	histidine ammonia-lyase
EDL933_RS24775		Z5202	ECs4644	b3707	tnaC	0.44518	-1.16754	1.04e-10	2.15e-08	tryptophanase leader peptide
EDL933_RS26790	EDL933_5408	Z5667	ECs5050	b4068	yjcH	0.441428	-1.17975	3.29e-07	2.78e-05	DUF485 domain-containing protein
EDL933_RS08005	EDL933_1651	Z1712	ECs1452	b1074	flgC	0.441272	-1.18026	1.86e-10	3.34e-08	flagellar basal body rod protein FlgC
EDL933_RS14410	EDL933_2944	Z3027	ECs2676	b1937	fliE	0.440693	-1.18215	1.84e-10	3.34e-08	flagellar hook-basal body complex protein FliE
EDL933_RS26630	EDL933_5373	Z5634	ECs5019	b4036	lamB	0.438969	-1.18781	2.55e-13	8.62e-11
EDL933_RS08000	EDL933_1650	Z1711	ECs1451	b1073	flgB	0.437911	-1.19129	2.13e-12	6.05e-10
EDL933_RS10545	EDL933_2156	Z2225	ECs2089	b1485	ddpC	0.437747	-1.19183	0.0196205	0.28574	D%2CD-dipeptide ABC transporter permease
		Z2203				0.436206	-1.19692	0.0182374	0.274476
EDL933_RS08030	EDL933_1656	Z1717	ECs1457	b1079	flgH	0.435	-1.20091	2.24e-08	2.53e-06	flagellar basal body L-ring protein FlgH
EDL933_RS14455	EDL933_2954	Z3036	ECs2685	b1946	fliN	0.431653	-1.21206	1.13e-08	1.36e-06	flagellar motor switch protein FliN
EDL933_RS14440	EDL933_2951	Z3033	ECs2682	b1943	fliK	0.430466	-1.21603	5.11e-06	0.000349261	flagellar hook length control protein FliK
EDL933_RS08040	EDL933_1658	Z1719	ECs1459	b1081	flgJ	0.428293	-1.22333	3.88e-09	5.66e-07	flagellar assembly peptidoglycan hydrolase FlgJ
EDL933_RS14010	EDL933_2864	Z2943	ECs2599	b1889	motB	0.426739	-1.22858	1.64e-10	3.29e-08
EDL933_RS14000	EDL933_2862	Z2941	ECs2597	b1887	cheW	0.414482	-1.27062	1.74e-11	4.49e-09	chemotaxis protein CheW
EDL933_RS14015	EDL933_2865	Z2944	ECs2600	b1890	motA	0.411254	-1.2819	3.42e-13	1.09e-10	flagellar motor stator protein MotA
EDL933_RS14005	EDL933_2863	Z2942	ECs2598	b1888	cheA	0.40977	-1.28711	2.88e-14	1.2e-11	chemotaxis protein CheA
EDL933_RS27010	EDL933_5455	Z5712	ECs5092	b4110	yjcZ	0.408229	-1.29255	2.85e-11	6.69e-09	hypothetical protein
EDL933_RS14325	EDL933_2929	Z3012	ECs2661	b1922	fliA	0.40537	-1.30269	7.66e-16	5.17e-13
EDL933_RS24785	EDL933_5034	Z5204	ECs4646	b3709	tnaB	0.397638	-1.33047	1.25e-12	3.75e-10	low affinity tryptophan permease TnaB
EDL933_RS13985	EDL933_2859	Z2938	ECs2594	b1884	cheR	0.394089	-1.34341	2.93e-09	4.4e-07	protein-glutamate O-methyltransferase CheR
EDL933_RS14445	EDL933_2952	Z3034	ECs2683	b1944	fliL	0.392276	-1.35006	1.39e-09	2.28e-07
EDL933_RS13205	EDL933_2701	Z2774	ECs2448	b1742	ves	0.3887	-1.36327	0.0023355	0.0685798	environmental stress-induced protein Ves
		Z5924				0.387748	-1.36681	0.0134079	0.225958
EDL933_RS07985	EDL933_1646	Z1708	ECs1448	b1070	flgN	0.386064	-1.37309	2.36e-13	8.62e-11	flagella biosynthesis chaperone FlgN
EDL933_RS08660	EDL933_1779	Z1841	ECs1580			0.385614	-1.37477	0.0228796	0.314551	hypothetical protein
		EBG00001044857				0.385479	-1.37527	0.0175126	0.269575
EDL933_RS09625	EDL933_1975	Z2051	ECs5720			0.379041	-1.39958	0.0199607	0.288363	hypothetical protein
EDL933_RS07845	EDL933_1618	Z1677	ECs1421	b1043	csgC	0.377725	-1.40459	5.5e-07	4.37e-05
EDL933_RS17705	EDL933_3611	Z3713	ECs3319	b2457	eutM	0.375887	-1.41163	0.000278811	0.0121802	ethanolamine utilization microcompartment protein EutM
		Z4009				0.375506	-1.41309	0.0128911	0.22432
EDL933_RS14340	EDL933_2932	Z3014	ECs2663	b1924	fliD	0.374309	-1.4177	5.64e-16	4.35e-13	flagellar filament capping protein FliD
EDL933_RS14345	EDL933_2933	Z3015	ECs2664	b1925	fliS	0.373466	-1.42095	4.81e-09	6.84e-07	flagellar export chaperone FliS
EDL933_RS06380	EDL933_1298	Z2352	ECs1116			0.372904	-1.42312	0.0255178	0.326758	phage minor tail protein L
EDL933_RS13995	EDL933_2861	Z2940	ECs2596			0.372767	-1.42365	1.35e-17	1.82e-14	methyl-accepting chemotaxis protein II
EDL933_RS24780	EDL933_5033	Z5203	ECs4645	b3708	tnaA	0.370993	-1.43054	5.92e-19	1.6e-15	tryptophanase
EDL933_RS25835	EDL933_5228	Z5446	ECs4829	b3902	rhaD	0.368681	-1.43955	0.0410432	0.416053	rhamnulose-1-phosphate aldolase
EDL933_RS24540	EDL933_4990	Z5156	ECs4603	b3666	uhpT	0.366618	-1.44765	8.14e-17	7.33e-14	hexose-6-phosphate:phosphate antiporter
EDL933_RS08045	EDL933_1659	Z1720	ECs1460	b1082	flgK	0.36435	-1.4566	1.34e-17	1.82e-14	flagellar hook-associated protein FlgK
EDL933_RS13990	EDL933_2860	Z2939	ECs2595			0.358415	-1.4803	2.88e-14	1.2e-11	methyl-accepting chemotaxis protein IV
EDL933_RS28250	EDL933_5698	Z5955	ECs5315	b4355	tsr	0.352023	-1.50626	2.74e-17	2.96e-14	methyl-accepting chemotaxis protein
EDL933_RS32085	EDL933_1243	Z1326	ECs1059			0.351475	-1.5085	0.0134245	0.225958	cell division inhibition protein DicB
EDL933_RS23490	EDL933_4778	Z4939	ECs4405	b3525	pdeH	0.347042	-1.52682	3.93e-15	1.93e-12	cyclic-guanylate-specific phosphodiesterase
EDL933_RS07990	EDL933_1647	Z1709	ECs1449	b1071	flgM	0.345411	-1.53361	2.82e-15	1.52e-12	anti-sigma-28 factor FlgM
EDL933_RS09960	EDL933_2036	Z2097	ECs2201			0.344692	-1.53662	0.0321271	0.368541	hypothetical protein
EDL933_RS13975	EDL933_2857	Z2936	ECs2592	b1882	cheY	0.343016	-1.54365	8.73e-08	7.99e-06	chemotaxis protein CheY
EDL933_RS14335	EDL933_2931	Z3013	ECs2662	b1923	fliC	0.338252	-1.56383	1.73e-22	9.37e-19	FliC/FljB family flagellin
EDL933_RS14180	EDL933_2901	Z2978	ECs2633			0.335962	-1.57363	0.0141405	0.233642	replication endonuclease
EDL933_RS11320	EDL933_2314	Z2398	ECs1943	b1358	ydaT	0.316989	-1.6575	0.00139709	0.0474748	hypothetical protein
EDL933_RS13980	EDL933_2858	Z2937	ECs2593	b1883	cheB	0.290556	-1.78311	4.14e-08	4.31e-06	chemotaxis response regulator protein-glutamate methylesterase
EDL933_RS09205	EDL933_1891	Z1959	ECs1691	b1194	ycgR	0.279437	-1.83941	2.55e-13	8.62e-11	flagellar brake protein
EDL933_RS17725	EDL933_3615	Z3717	ECs3323	b2461	eutP	0.254977	-1.97156	0.0222774	0.310218	ethanolamine utilization acetate kinase EutP
EDL933_RS32150		Z1539	ECs1281			0.185923	-2.42722	0.0178394	0.270749	hypothetical protein

## Sheet: Microaerobic RNAseq
EDL933_locus_tag	EDL933_old_locus_tag	Z_number	Sakai_locus_tag	MG1655_locus_tag	name	FC(mavR/WT)	LFC(mavR/WT)	pval	padj	function
EDL933_RS01610	EDL933_0312	Z0347	ECS0310			0.344363	-1.538	0.0094504	0.11227	alpha/beta hydrolase
EDL933_RS01765	EDL933_0344	Z0381	ECS0342	b0304	rclA	2.11448	1.0803	0.0090684	0.10864	pyridine nucleotide-disulfide oxidoreductase
EDL933_RS01940	EDL933_0384	Z0420	ECS0379	b0325	yahK	2.00569	1.0041	3.41e-05	0.000795	NADPH-dependent aldehyde reductase YahK
EDL933_RS04660	EDL933_0935	Z1034	ECS0890	b0812	dps	2.11199	1.0786	0	0	DNA starvation/stationary phase protection protein
EDL933_RS05010	EDL933_1005	Z1105	ECS0957	b0871	poxB	2.11917	1.0835	4.53e-09	1.9e-07	ubiquinone-dependent pyruvate dehydrogenase
EDL933_RS05710	EDL933_1161	Z1243	ECS0982	b0897	ycaC	3.04639	1.6071	8.19e-60	2.48e-57	hydrolase
EDL933_RS07955	EDL933_1640	Z1701	ECS1442	b1064	grxB	2.11844	1.083	7.86e-17	5.86e-15	glutaredoxin 2
EDL933_RS09135	EDL933_1876	Z1944	ECS1677	b1182	hlyE	2.27553	1.1862	0.0033228	0.047279	hemolysin HlyE
EDL933_RS10560	EDL933_2159	Z2228	ECS2086	b1482	osmC	2.06609	1.0469	2.87e-41	5.35e-39	peroxiredoxin OsmC
EDL933_RS10580	EDL933_2163	Z2232	ECS2082	b1478	adhP	2.69933	1.4326	5.42e-08	1.96e-06	alcohol dehydrogenase AdhP
EDL933_RS10750	EDL933_2200	Z2270	ECS2053	b1449	curA	2.24264	1.1652	0.038246	0.34145	NADPH-dependent curcumin/dihydrocurcumin reductase
EDL933_RS10910	EDL933_2232	Z2304	ECS2488	b4493	gapA	2.82236	1.4969	3.26e-28	3.68e-26	type I glyceraldehyde-3-phosphate dehydrogenase
EDL933_RS11930	EDL933_2434	Z2554	ECs1830	b1258	yciF_2	2.85383	1.5129	0.023646	0.23511	ferritin-like domain-containing protein
EDL933_RS11935	EDL933_2435	Z2555	Ecs1829	b1257	yciE	2.4153	1.2722	0.018309	0.18861	ferritin-like domain-containing protein
EDL933_RS12880	EDL933_2637	Z2708	ECS2387	b1680	sufS	2.10002	1.0704	1.58e-05	0.00039262	cysteine desulfurase
EDL933_RS12885	EDL933_2638	Z2709	ECS2388	b1681	sufD	2.15547	1.108	5.53e-07	1.78e-05	Fe-S cluster assembly protein SufD
EDL933_RS12890	EDL933_2639	Z2710	ECS2389	b1682	sufC	2.29262	1.197	5.79e-06	0.00015876	Fe-S cluster assembly ATPase SufC
EDL933_RS12900	EDL933_2641	Z2712	ECS2391	b1684	sufA	2.07887	1.0558	1.16e-08	4.59e-07	Fe-S cluster assembly scaffold SufA
EDL933_RS13440	EDL933_2747	Z2823	ECS2492	b1783	yeaG	2.04443	1.0317	2e-87	8.8e-85	PrkA family serine protein kinase
EDL933_RS13505	EDL933_2762	Z2837	ECS2504	b1795	yeaQ	2.00153	1.0011	5.87e-37	8.89e-35	GlsB/YeaQ/YmgE family stress response membrane protein
EDL933_RS14555	EDL933_2976	Z3059	ECS2705	b1967	hchA	2.12668	1.0886	7.54e-18	5.9e-16	protein deglycase HchA
EDL933_RS16135	EDL933_3293	Z3386	ECS3024	b2137	yohF	2.03355	1.024	0.025481	0.24814	SDR family oxidoreductase
EDL933_RS16685	EDL933_3403	Z3497	ECS3124	b2239	glpQ	0.421616	-1.246	1.31e-37	2.12e-35	glycerophosphodiester phosphodiesterase
EDL933_RS16690	EDL933_3404	Z3498	ECS3125	b2240	glpT	0.439855	-1.1849	1.1e-31	1.37e-29	glycerol-3-phosphate transporter
EDL933_RS16705	EDL933_3407	Z3501	ECS3128	b2243	glpC	0.43955	-1.1859	1.71e-16	1.22e-14	anaerobic glycerol-3-phosphate dehydrogenase subunit C
EDL933_RS16825	EDL933_3432	Z3526	ECS3154	b2266	elaB	2.59422	1.3753	4.45e-93	2.16e-90	stress response protein ElaB
EDL933_RS17745	EDL933_3619	Z3721	ECS3327	b2465	tktB	2.61154	1.3849	1.4e-11	6.85e-10	transketolase
EDL933_RS17810	EDL933_3631	Z3735	ECS3338	b2476	purC	2.49614	1.3197	4.84e-06	0.0001351	phosphoribosylaminoimidazolesuccinocarboxamide synthase
EDL933_RS19085	EDL933_3887	Z4026	ECS3574	b2718	hycH	2.39745	1.2615	0.029794	0.27908	formate hydrogenlyase maturation protein HycH
EDL933_RS19090	EDL933_3888	Z4027	ECS3575	b2719	hycG	3.4536	1.7881	0.0057881	0.074494	formate hydrogenlyase subunit HycG
EDL933_RS19095	EDL933_3889	Z4028	ECS3576	b2720	hycF	4.14795	2.0524	0.013598	0.14893	formate hydrogenlyase subunit HycF
EDL933_RS19100	EDL933_3890	Z4029	ECS3577	b2721	hycE	2.53731	1.3433	0.0019374	0.030323
EDL933_RS19410	EDL933_3957	Z4094	ECS3639	b2779	eno	2.15502	1.1077	2.88e-75	1.16e-72	phosphopyruvate hydratase
EDL933_RS21305	EDL933_4338	Z4469	ECS3997	b3117	tdcB	0.49827	-1.005	0.0038131	0.053012	bifunctional threonine ammonia-lyase/L-serine ammonia-lyase TdcB
EDL933_RS22235	EDL933_4518	Z4671	ECS4166	b3301	rplO	2.07254	1.0514	4.62e-07	1.53e-05	50S ribosomal protein L15
EDL933_RS22245	EDL933_4520	Z4673	ECS4168	b3303	rpsE	2.06795	1.0482	3e-05	0.0007074	30S ribosomal protein S5
EDL933_RS22250	EDL933_4521	Z4674	ECS4169	b3304	rplR	2.00597	1.0043	0.035947	0.32299	50S ribosomal protein L18
EDL933_RS22300	EDL933_4531	Z4685	ECS4179	b3314	rpsC	2.07168	1.0508	3.78e-07	1.27e-05	30S ribosomal protein S3
EDL933_RS22315	EDL933_4534	Z4688	ECS4182	b3317	rplB	2.53573	1.3424	9.96e-05	0.0021569	50S ribosomal protein L2
EDL933_RS22325	EDL933_4536	Z4690	ECS4184	b3319	rplD	2.40694	1.2672	0.029423	0.27667	50S ribosomal protein L4
EDL933_RS22330	EDL933_4537	Z4691	ECS4185	b3320	rplC	2.59476	1.3756	0.0019764	0.030674	50S ribosomal protein L3
EDL933_RS22335	EDL933_4538	Z4692	ECS4186	b3321	rpsJ	2.21806	1.1493	0.018118	0.18744	30S ribosomal protein S10
EDL933_RS23700	EDL933_4820	Z4980	ECS4440	b3555	yiaG	2.60395	1.3807	4.77e-37	7.46e-35	HTH-type transcriptional regulator
EDL933_RS24305	EDL933_4945	Z5108	ECS4557		sepL	0.440618	-1.1824	0.039125	0.34705	type III secretion system LEE gatekeeper SepL
EDL933_RS24775		Z5202	ECS4644	b3707	tnaC	0.491444	-1.0249	1.92e-07	6.72e-06	tryptophanase leader peptide
EDL933_RS24780	EDL933_5033	Z5203	ECS4645	b3708	tnaA	0.460604	-1.1184	5.17e-40	8.65e-38	tryptophanase
EDL933_RS24785	EDL933_5034	Z5204	ECS4646	b3709	tnaB	0.409547	-1.2879	2.64e-06	7.72e-05	low affinity tryptophan permease TnaB
EDL933_RS25775	EDL933_5216	Z5434	ECS4818	b3892	fdoI	0.456536	-1.1312	0.0055213	0.071821	formate dehydrogenase cytochrome b556 subunit
EDL933_RS26330	EDL933_5318	Z5561	ECS4911	b3988	rpoC	2.11946	1.0837	3.16e-53	7.66e-51	DNA-directed RNA polymerase subunit beta'
EDL933_RS27420	EDL933_5532	Z5794	ECS5163	b4187	aidB	2.07671	1.0543	5.71e-50	1.26e-47	isovaleryl-CoA dehydrogenase
EDL933_RS27485	EDL933_5545	Z5809	ECS5176	b4200	rpsF	2.3408	1.227	5.71e-06	0.00015829	30S ribosomal protein S6
EDL933_RS32030		Z1027	ECS0884		mcbA	2.01182	1.0085	0.00022084	0.0044095	DUF1471 domain-containing protein

## Sheet: Aerobic MAPS
Feature.ID	EDL933_locus_tag	Z Number	Sakai	MG1655_locus_tag	name	Read.Count.All	Read.Count.MS2_ReuA_shaking	Read.Count.MS2_shaking	FC (MS2-mavR/MS2)	LFC (MS2-mavR/MS2)	p.Value	function
EDL933_3808	EDL933_RS18700	Z3939	ECs3507			135.086	269.273	0.898717	299.619	8.22699	9.67329e-06	hypothetical protein
EDL933_3516	EDL933_RS32645	---				51.6334	102.368	0.898717	113.905	6.83168	0.000122225	hypothetical protein
EDL933_4832	EDL933_RS23760	Z4992	ECs4450	b3567	xylG	50.9701	100.143	1.79743	55.7143	5.79998	0.000340533	D-xylose ABC transporter ATP-binding protein
EDL933_4649						1975.29	3873.3	77.2897	50.1141	5.64714	0.00591918
EDL933_p0052						787.276	1542.2	32.3538	47.6667	5.57491	0.00183491
EDL933_2731						201.441	393.895	8.98717	43.8286	5.4538	0.00038684
EDL933_2980	EDL933_RS14575	Z3063	ECs2709	b1971	msrP	125.542	244.793	6.29102	38.9116	5.28213	0.00038787	protein-methionine-sulfoxide reductase catalytic subunit MsrP
EDL933_3547						166.84	323.795	9.88589	32.7532	5.03357	0.000679148
EDL933_3830	EDL933_RS18815	Z3966	ECs3528	b2667	ygaV	90.0429	174.693	5.3923	32.3968	5.01778	0.000604151	helix-turn-helix transcriptional regulator
EDL933_3670	EDL933_RS18005	Z3776	ECs3375	b2513	yfgM	11664.8	22598.9	730.657	30.9295	4.95091	0.0738127	tetratricopeptide repeat protein
EDL933_0417	EDL933_RS02095	Z0455	ECs0410	b0355	frmB	842.034	1625.65	58.4166	27.8286	4.79849	0.00583363	S-formylglutathione hydrolase FrmB
EDL933_1025						88.2669	170.243	6.29102	27.0612	4.75816	0.000935101
EDL933_4188						260.35	501.826	18.8731	26.5896	4.73279	0.00169457
EDL933_3287	EDL933_RS16115	Z3382	ECs3020	b2133	dld	8706.49	16765	647.975	25.8729	4.69337	0.0688811	D-lactate dehydrogenase
EDL933_1439	EDL933_RS07105	Z1516	ECs1262			253.117	487.361	18.8731	25.8231	4.69059	0.00176875	hypothetical protein
EDL933_5167	EDL933_RS25510	Z5369	ECs4775	b3847	pepQ	10780.3	20751.8	808.845	25.6561	4.68123	0.0820744	Xaa-Pro dipeptidase
EDL933_0546	EDL933_RS02695	Z0588	ECs0524	b0471	ybaB	4334.06	8341.89	326.234	25.5702	4.67639	0.0395827	YbaB/EbfC family nucleoid-associated protein
EDL933_5577	EDL933_RS27645	Z5841	ECs5208	b4231	yjfF	354.522	682.083	26.9615	25.2984	4.66097	0.00267293	sugar ABC transporter permease YjfF
EDL933_1788	EDL933_RS08710	Z1849	ECs1592			278.388	535.207	21.5692	24.8135	4.63305	0.00215038	phage portal protein
EDL933_2686	EDL933_RS13125	Z2756	ECs2433	b1727	hxpB	944.252	1814.81	73.6948	24.626	4.62211	0.00841107	hexitol phosphatase HxpB
EDL933_2348	EDL933_RS11495	Z2439	ECs1910	b1328	pgrR	533.517	1024.79	42.2397	24.2614	4.60059	0.00465193	LysR family transcriptional regulator
EDL933_3360	EDL933_RS16470	Z3452	ECs3084	b2195	ccmG	1292.23	2480.2	104.251	23.7906	4.57232	0.0125703	thiol:disulfide interchange protein DsbE
EDL933_0612	EDL933_RS03000	Z0682	ECs0589	b0527	ybcI	211.049	405.022	17.0756	23.7193	4.56799	0.00183993	metal-dependent hydrolase
EDL933_2540	EDL933_RS12410	Z2579	ECs2296	b1590	ynfH	483.21	926.877	39.5435	23.4394	4.55086	0.00449841	dimethyl sulfoxide reductase anchor subunit
EDL933_1061	EDL933_RS05275	---				1411.8	2704.97	118.631	22.8016	4.51106	0.014844	IS66-like element IS682 family transposase
EDL933_0787	EDL933_RS03850	Z0873	ECs0745	b0720	gltA	11275.5	21597.5	953.539	22.6498	4.50143	0.0953113	citrate (Si)-synthase
EDL933_1522	EDL933_RS07470	Z1161, Z1600	ECs1339			1451.32	2779.52	123.124	22.5749	4.49665	0.0155336	IS66-like element IS682 family transposase
EDL933_3538	EDL933_RS17315	Z3632	ECs3249	b2370	evgS	626.042	1197.26	54.8217	21.8392	4.44885	0.00689031	acid-sensing system histidine kinase EvgS
EDL933_3352	EDL933_RS16425	Z3444	ECs3077	b2185	rplY	4073.18	7787.77	358.588	21.7179	4.44081	0.0456563	50S ribosomal protein L25
EDL933_1223	EDL933_RS06000	Z1306	ECs1040	b0956	matP	776.106	1482.11	70.0999	21.1429	4.4021	0.00918948	macrodomain Ter protein MatP
EDL933_5079	EDL933_RS25010	Z5250	ECs4691	b3749	rbsA	88.6092	169.13	8.08845	20.9101	4.38612	0.00176913	ribose ABC transporter ATP-binding protein RbsA
EDL933_4776	EDL933_RS23480	Z4936	ECs4403	b3523	yhjE	761.427	1450.96	71.8974	20.181	4.33492	0.00988662	MHS family MFS transporter
EDL933_1322	EDL933_RS06510	Z1401	ECs1140	b0984	gfcD	2458.08	4678.89	237.261	19.7204	4.30162	0.0318756	YjbH domain-containing protein
EDL933_3776	EDL933_RS18545	Z3908	ECs3477	b2615	nadK	1470.11	2797.32	142.896	19.5759	4.29101	0.0200363
EDL933_3125	EDL933_RS15295	Z3216	ECs2857	b2052	fcl	218.196	413.923	22.4679	18.4229	4.20342	0.00356816	GDP-L-fucose synthase
EDL933_5001	EDL933_RS24615	Z5169	ECs4615	b3674	yidF	164.872	312.668	17.0756	18.3108	4.19462	0.00295341	radical SAM protein
EDL933_3173	EDL933_RS15540	Z3268	ECs2907	b2104	thiM	492.283	932.44	52.1256	17.8883	4.16095	0.0082874	hydroxyethylthiazole kinase
EDL933_3852	EDL933_RS18910	Z3986	ECs3547	b2685	emrA	585.921	1107.13	64.7076	17.1098	4.09675	0.0107499	multidrug efflux MFS transporter periplasmic adaptor subunit EmrA
EDL933_2562	EDL933_RS12515	Z2611	ECs2316	b1610	tus	380.521	718.802	42.2397	17.0172	4.08892	0.007205	DNA replication terminus site-binding protein
EDL933_0254	EDL933_RS01315	Z0282	ECs0251	b0224	yafK	371.726	702.112	41.341	16.9834	4.08606	0.00707647	murein L%2CD-transpeptidase
EDL933_3021	EDL933_RS14760	---	ECs2745			78.488	147.989	8.98717	16.4667	4.04148	0.00330715	transposase
EDL933_2751	EDL933_RS13460	Z2827	ECs2496	b1787	yeaK	532.276	1002.54	62.0115	16.167	4.01498	0.0110908	mischarged aminoacyl-tRNA deacylase
EDL933_0043	EDL933_RS00235	Z0048	ECs0045	b0042	fixB	75.7062	142.425	8.98717	15.8476	3.98619	0.00367547	electron transfer flavoprotein subunit alpha/FixB family protein
EDL933_2889						237.475	446.192	28.7589	15.5149	3.95558	0.00586301
EDL933_4382	EDL933_RS21515	Z4516	ECs4036	b3155	yhbQ	155.2	291.527	18.8731	15.4467	3.94923	0.00441857	DNA damage response exodeoxyribonuclease YhbQ
EDL933_1271	EDL933_RS29185	---				369.073	693.21	44.9359	15.4267	3.94735	0.00875922	transposase
EDL933_2564	EDL933_RS12525	Z2615	ECs2318	b1612	fumA	1115.69	2092.98	138.402	15.1224	3.91862	0.0243864	fumarate hydratase
EDL933_4652	EDL933_RS22885	Z4809	ECs4290	b3441	yhhY	184.151	344.936	23.3666	14.7619	3.88381	0.00550163	N-acetyltransferase
EDL933_0372	EDL933_RS01890	Z0410	ECs0370	b0321	yahG	129.822	242.568	17.0756	14.2055	3.82838	0.00505859	DUF1116 domain-containing protein
EDL933_0707	EDL933_RS03445	Z0778	ECs0671	b0633	rlpA	1172.18	2189.79	154.579	14.1661	3.82437	0.0285394	endolytic peptidoglycan transglycosylase RlpA
EDL933_3676	EDL933_RS18035	Z3782	ECs3381			235.485	439.515	31.4551	13.9728	3.80455	0.00753528	4Fe-4S dicluster domain-containing protein
EDL933_4907	EDL933_RS24125	Z5070	ECs4520	b3645	dinD	206.876	384.993	28.7589	13.3869	3.74275	0.00761662	DNA damage-inducible protein D
EDL933_3099	EDL933_RS15160	Z3189	ECs2828	b2027	wzzB	718.952	1336.35	101.555	13.1589	3.71796	0.0218565	LPS O-antigen chain length determinant protein WzzB
EDL933_p0051						1166.45	2167.53	165.364	13.1077	3.71234	0.0325525
EDL933_2417	EDL933_RS11840	Z2535	ECs1847	b1275	cysB	590.799	1097.12	84.4794	12.9868	3.69898	0.0191498	HTH-type transcriptional regulator CysB
EDL933_2863	EDL933_RS14005	Z2942	ECs2598	b1888	cheA	2956.14	5484.48	427.789	12.8205	3.68038	0.0685286	chemotaxis protein CheA
EDL933_4189	EDL933_RS32760	Z4323, Z4324	ECs3853			74.3795	137.974	10.7846	12.7937	3.67736	0.00634738	IS4 family transposase
EDL933_4704	EDL933_RS23135	Z4865	ECs4340			247.746	459.544	35.9487	12.7833	3.67619	0.00973275	3-oxoacyl-ACP reductase FabG
EDL933_1051	EDL933_RS05230	---				836.47	1544.42	128.517	12.0173	3.58704	0.0293257	type B 50S ribosomal protein L31
EDL933_0396	EDL933_RS01990	Z0432	ECs0389	b0336	codB	435.942	804.48	67.4038	11.9352	3.57716	0.0179092	cytosine permease
EDL933_0466	EDL933_RS02330	Z0501	ECs0453	b0403	malZ	350.649	646.477	54.8217	11.7923	3.55978	0.0154445	maltodextrin glucosidase
EDL933_2075	EDL933_RS10150	---	ECs2167			119.594	220.314	18.8731	11.6735	3.54516	0.00819452	phage tail assembly protein T
EDL933_1512	EDL933_RS07440	Z1152, Z1591	ECs1330			812.44	1495.47	129.415	11.5556	3.53051	0.0308699	type B 50S ribosomal protein L31
EDL933_0464	EDL933_RS02320	Z0499	ECs0451	b0401	brnQ	2252.14	4144.8	359.487	11.5298	3.52729	0.0648535	branched-chain amino acid transporter carrier protein BrnQ
EDL933_2838	EDL933_RS13885	Z2916	ECs2574	b1864	yebC	2384.66	4387.37	381.955	11.4866	3.52188	0.0678761	YebC/PmpR family DNA-binding transcriptional regulator
EDL933_4025	EDL933_RS19750	Z4164	ECs3701	b2844	yqeF	234.736	431.727	37.7461	11.4376	3.51572	0.0122534	acetyl-CoA C-acetyltransferase
EDL933_5470	EDL933_RS27095	Z5726	ECs5106	b4124	dcuR	306.783	564.138	49.4294	11.413	3.5126	0.0149943	two-component system response regulator DcuR
EDL933_1072	EDL933_RS05325	---				116.812	214.751	18.8731	11.3787	3.50826	0.00869955	hypothetical protein
EDL933_4145	EDL933_RS20335	Z4280	ECs3811	b2936	loiP	359.679	660.942	58.4166	11.3143	3.50007	0.0172955	metalloprotease
EDL933_3558	EDL933_RS17420	Z3655	ECs3269	b2389	yfeO	93.8731	172.468	15.2782	11.2885	3.49678	0.00858597	ion channel protein
EDL933_1175	EDL933_RS05775	Z1258	ECs0995	b0912	ihfB	252.112	462.882	41.341	11.1967	3.485	0.0135633	integration host factor subunit beta
EDL933_0237	EDL933_RS01230	Z0266	ECs0234		hcp	153.338	281.512	25.1641	11.1871	3.48376	0.0100496	Hcp family type VI secretion system effector
EDL933_3708						92.2041	169.13	15.2782	11.07	3.46859	0.00902359
EDL933_3085	EDL933_RS15095	Z3174	ECs2814	b2012	yeeD	63.8089	116.833	10.7846	10.8333	3.43741	0.0100509	membrane protein
EDL933_0202	EDL933_RS01015	Z0208	ECs0198	b0196	rcsF	259.579	475.122	44.0371	10.7891	3.4315	0.0151247	Rcs stress response system protein RcsF
EDL933_5014	EDL933_RS24680	Z5183	ECs4627	b3687	ibpA	89.4223	163.567	15.2782	10.7059	3.42033	0.00982965	heat shock chaperone IbpA
EDL933_3359	EDL933_RS16465	Z3451	ECs3083	b2194	ccmH	797.119	1457.63	136.605	10.6704	3.41555	0.03535	cytochrome c-type biogenesis protein CcmH
EDL933_3145	EDL933_RS15395	Z3238	ECs2878	b2069	yegD	1699.26	3105.54	292.982	10.5998	3.40596	0.060823	molecular chaperone
EDL933_3421	EDL933_RS16770	Z3514	ECs3144	b2256	arnD	57.2397	104.594	9.88589	10.5801	3.40328	0.0110757	4-deoxy-4-formamido-L-arabinose-phosphoundecaprenol deformylase
EDL933_3126	EDL933_RS15300	Z3217	ECs2858	b2053	gmd	77.953	142.425	13.4808	10.5651	3.40123	0.010252	GDP-mannose 4%2C6-dehydratase
EDL933_1839	EDL933_RS08970	Z1898	ECs1643			169.494	309.33	29.6577	10.43	3.38267	0.0126071	phage tail tape measure protein
EDL933_1150	EDL933_RS05660	Z1231	ECs0972	b0887	cydD	2573.5	4692.24	454.751	10.3183	3.36713	0.0831213	cysteine/glutathione ABC transporter permease/ATP-binding protein CydD
EDL933_2457	EDL933_RS32420	Z1379, Z6030	ECs2235			131.855	240.343	23.3666	10.2857	3.36257	0.0117058	host specificity protein J
EDL933_1689	EDL933_RS08190	Z1750	ECs1489	b1111	comR	247.34	450.642	44.0371	10.2332	3.35519	0.0165878	TetR family copper-responsive transcriptional repressor ComR
EDL933_0974	EDL933_RS04850	Z1074	ECs0927	b0847	ybjL	913.31	1661.26	165.364	10.0461	3.32856	0.0434663	transporter
EDL933_4731	EDL933_RS23280	Z4894	ECs4366	b3494	uspB	285.321	518.517	52.1256	9.94745	3.31433	0.0195444	universal stress protein UspB
EDL933_0069	EDL933_RS00365	Z0076	ECs0071	b0067	thiP	246.569	447.304	45.8346	9.7591	3.28675	0.0185251
EDL933_4007	EDL933_RS19660	Z4145	ECs3685	b2828	lgt	629.466	1139.4	119.529	9.5324	3.25284	0.0372264	prolipoprotein diacylglyceryl transferase
EDL933_4333	EDL933_RS21280	Z4464	ECs3992	b4471	tdcG	70.7205	127.96	13.4808	9.49206	3.24672	0.013651	L-serine ammonia-lyase
EDL933_4689	EDL933_RS23060	Z4850	ECs4325			79.9644	144.651	15.2782	9.46779	3.24303	0.0135173	methyltransferase domain-containing protein
EDL933_3170	EDL933_RS15525	Z3264	ECs2904	b2101	yegW	373.096	674.295	71.8974	9.37857	3.22937	0.0269033	GntR family transcriptional regulator
EDL933_0221	EDL933_RS01150	Z0250	ECs0218		tssM	83.1955	150.214	16.1769	9.28571	3.21501	0.0141664	type VI secretion system membrane subunit TssM
EDL933_4087	EDL933_RS20065	Z4225	ECs3759	b2887	ygfT	91.3268	164.679	17.9743	9.1619	3.19565	0.0146547	oxidoreductase (Fe-S)-binding subunit
EDL933_1320	EDL933_RS06500	Z1399	ECs1138	b0982	etp	122.846	221.427	24.2654	9.12522	3.18986	0.0155347	protein-tyrosine-phosphatase Etp
EDL933_5003	EDL933_RS24625	Z5171	ECs4617	b3676	yidH	58.6948	105.706	11.6833	9.04762	3.17754	0.0161289	DUF202 domain-containing protein
EDL933_0970	EDL933_RS04830	Z1070	ECs0923	b0843	ybjH	228.21	410.585	45.8346	8.95798	3.16317	0.0216246	hypothetical protein
EDL933_1928	EDL933_RS09385	Z1998	ECs1727	b1222	narX	1051.28	1890.47	212.097	8.91324	3.15595	0.0588692	nitrate/nitrite two-component system sensor histidine kinase NarX
EDL933_2951	EDL933_RS14440	Z3033	ECs2682	b1943	fliK	142.34	255.92	28.7589	8.89881	3.15361	0.0173755	flagellar hook length control protein FliK
EDL933_0825	EDL933_RS04065	Z0922	ECs0780	b0752	zitB	1020.77	1834.84	206.705	8.8766	3.15001	0.0581903	zinc transporter ZitB
EDL933_2246	EDL933_RS10985	Z2322	ECs2007			710.479	1276.26	144.693	8.82047	3.14086	0.0467389	autotransporter outer membrane beta-barrel domain-containing protein
EDL933_3979	EDL933_RS19510	Z4115	ECs3658	b2798	ygdG	109.151	195.835	22.4679	8.71619	3.1237	0.0169792	flap endonuclease Xni
EDL933_2773	EDL933_RS13555	Z2848	ECs2514	b1805	fadD	1614.44	2896.35	332.525	8.71017	3.1227	0.0796414	long-chain-fatty-acid--CoA ligase FadD
EDL933_4466	EDL933_RS21935	Z4603	ECs4117	b3244	tldD	1769.04	3172.3	365.778	8.67275	3.11649	0.0845694	metalloprotease TldD
EDL933_1173	EDL933_RS05765	Z1256	ECs0993	b0910	cmk	1951.48	3499.43	403.524	8.67218	3.11639	0.0894935	(d)CMP kinase
EDL933_5217	EDL933_RS25780	Z5435	ECs4819	b3893	fdoH	1492.6	2676.04	309.159	8.65587	3.11368	0.0767228	formate dehydrogenase subunit beta
EDL933_2850	EDL933_RS13945	Z2929	ECs2586	b1876	argS	1233.21	2207.59	258.831	8.5291	3.09239	0.0699804	arginine--tRNA ligase
EDL933_2772	EDL933_RS13550	Z2847	ECs2513	b1804	rnd	709.387	1269.59	149.187	8.51004	3.08917	0.0499366	ribonuclease D
EDL933_0469	EDL933_RS02340	Z0503	ECs0455	b0404	acpH	113.388	202.511	24.2654	8.34568	3.06103	0.0190983	ACP phosphodiesterase
EDL933_4307	EDL933_RS21155	Z4438	ECs3967	b3085	ygjP	79.7504	142.425	17.0756	8.34085	3.06019	0.018629	M48 family metallopeptidase
EDL933_2100	EDL933_RS10270	Z2164	ECs2143		ftrA	1270.44	2267.68	273.21	8.30013	3.05313	0.0744661	transcriptional regulator FtrA
EDL933_2407	EDL933_RS11785	Z2524	ECs1855	b1282	yciH	66.719	119.059	14.3795	8.27976	3.04959	0.0194277	stress response translation initiation inhibitor YciH
EDL933_0173	EDL933_RS29395	---				91.6691	163.567	19.7718	8.27273	3.04836	0.018994	hypothetical protein
EDL933_0068	EDL933_RS00360	Z0075	ECs0070	b0066	thiQ	1157.95	2065.17	250.742	8.23622	3.04198	0.0713591	thiamine ABC transporter ATP-binding protein ThiQ
EDL933_4230	EDL933_RS20760	Z4362	ECs3893	b3009	yghB	477.069	848.988	105.15	8.07407	3.0133	0.0433613	DedA family protein
EDL933_0555	EDL933_RS02735	Z0598	ECs0532	b0479	fsr	628.781	1118.26	139.301	8.02765	3.00498	0.0518112	MFS transporter
EDL933_1688	EDL933_RS08185	Z1749	ECs1488	b1110	ycfJ	114.287	202.511	26.0628	7.77011	2.95794	0.0228958	glycine zipper 2TM domain-containing protein
EDL933_4805	EDL933_RS23630	Z4964	ECs4425	b3546	eptB	1295.48	2294.38	296.577	7.73622	2.95163	0.0843109	kdo(2)-lipid A phosphoethanolamine 7''-transferase
EDL933_3353	EDL933_RS16430	Z3445	ECs3078	b2186	yejK	1362.01	2406.76	317.247	7.5864	2.92342	0.0894263	nucleoid-associated protein YejK
EDL933_0251	EDL933_RS01300	Z0278	ECs0248	b0221	fadE	974.038	1718	230.072	7.46726	2.90058	0.0760819
EDL933_2267	EDL933_RS11070	Z3311	ECs1990			289.965	510.728	69.2012	7.38033	2.88369	0.038814	host specificity protein J
EDL933_5094	EDL933_RS25120	Z5284	ECs4707	b3773	ilvY	1060.83	1868.22	253.438	7.3715	2.88196	0.0815449	HTH-type transcriptional activator IlvY
EDL933_3357	EDL933_RS16450	Z3449	ECs3081			221.234	389.444	53.0243	7.34463	2.87669	0.0338679	autotransporter outer membrane beta-barrel domain-containing protein
EDL933_1533	EDL933_RS07520	Z1170, Z1609	ECs1350			108.167	190.271	26.0628	7.30049	2.86799	0.0264726	hypothetical protein
EDL933_3347	EDL933_RS16400	Z3439	ECs3072	b2180	yejF	525.685	924.651	126.719	7.29686	2.86728	0.0561704	microcin C ABC transporter ATP-binding protein YejF
EDL933_4114	EDL933_RS20190	Z4249	ECs3782	b2912	fau	1456.41	2561.43	351.398	7.28925	2.86577	0.0986665	5-formyltetrahydrofolate cyclo-ligase
EDL933_4680	EDL933_RS23015	Z4841	ECs4316	b3467	yhhM	280.507	491.812	69.2012	7.10699	2.82924	0.041417	DUF2500 domain-containing protein
EDL933_0758	EDL933_RS03700	Z0835	ECs0717	b0686	ybfF	825.044	1444.28	205.806	7.01768	2.81099	0.0772854	esterase
EDL933_3291	EDL933_RS16130	Z3385	ECs3023	b2136	yohD	212.333	371.641	53.0243	7.00888	2.80918	0.0369795	DedA family protein
EDL933_5096	EDL933_RS25130	Z5286	ECs4709	b3775	ppiC	799.88	1397.55	202.211	6.91132	2.78896	0.0780772	peptidylprolyl isomerase C
EDL933_3853	EDL933_RS18915	Z3987	ECs3548	b2686	emrB	203.431	353.838	53.0243	6.67312	2.73836	0.0405997
EDL933_2687	EDL933_RS13130	Z2757	ECs2434	b1728	ydjM	62.0543	107.932	16.1769	6.67196	2.73811	0.0334552	metal-dependent hydrolase
EDL933_1211	EDL933_RS05945	Z1294	ECs1029	b0945	pyrD	283.759	492.925	74.5935	6.60815	2.72425	0.0488928	quinone-dependent dihydroorotate dehydrogenase
EDL933_5338	EDL933_RS26425	Z5583	ECs4929	b4006	purH	891.72	1548.87	234.565	6.60317	2.72316	0.0894339	bifunctional phosphoribosylaminoimidazolecarboxamide formyltransferase/IMP cyclohydrolase
EDL933_1924	EDL933_RS09365	Z1993	ECs1723	b1218	chaC	484.965	842.312	127.618	6.60027	2.72252	0.0653542	gamma-glutamylcyclotransferase
EDL933_2076	EDL933_RS10155	---	ECs2166			238.973	415.036	62.9102	6.59728	2.72187	0.0449751	phage tail tape measure protein
EDL933_0240	EDL933_RS01245	Z0268	ECs0237			623.902	1081.54	166.263	6.50502	2.70155	0.0765144	RHS repeat protein
EDL933_1104	EDL933_RS05460	---				175.25	303.766	46.7333	6.5	2.70044	0.0405047	hypothetical protein
EDL933_3600	EDL933_RS17650	Z3702	ECs3308	b2437	eutR	291.676	505.165	78.1884	6.46086	2.69173	0.0520798	HTH-type transcriptional regulator EutR
EDL933_0636	EDL933_RS03115	Z0711	ECs0610	b0572	cusC	618.895	1071.53	166.263	6.44479	2.68813	0.0775205	Cu(+)/Ag(+) efflux RND transporter outer membrane channel CusC
EDL933_0229	EDL933_RS01190	Z0258	ECs0227		tagH	180.043	311.555	48.5307	6.41975	2.68252	0.0421512	type VI secretion system-associated FHA domain protein TagH
EDL933_3692	EDL933_RS18105	Z3796	ECs3395	b2529	iscU	96.4837	166.905	26.0628	6.40394	2.67896	0.0360534	Fe-S cluster assembly scaffold IscU
EDL933_3114	EDL933_RS15245	Z3206	ECs2847			977.761	1691.3	264.223	6.40104	2.67831	0.0987202	N-acetyl-alpha-D-glucosaminyl-diphospho-ditrans%2Coctacis-undecaprenol 4-epimerase
EDL933_p0068						1000.38	1730.24	270.514	6.39614	2.6772	0.0999785
EDL933_4435	EDL933_RS21780	Z4570	ECs4086	b3207	yrbL	469.387	811.156	127.618	6.35614	2.66815	0.0691421	PhoP regulatory network protein YrbL
EDL933_2862	EDL933_RS14000	Z2941	ECs2597	b1887	cheW	206.791	356.063	57.5179	6.19048	2.63005	0.0485697	chemotaxis protein CheW
EDL933_5335	EDL933_RS26410	Z5579	ECs4926	b4003	zraS	429.18	738.831	119.529	6.18117	2.62788	0.0697392	two-component system sensor histidine kinase ZraS
EDL933_3389	EDL933_RS16615	Z3481	ECs3111	b4500	yfaS	156.099	268.16	44.0371	6.08941	2.6063	0.0452599	alpha-2-macroglobulin family protein
EDL933_4376	EDL933_RS21485	Z4508	ECs4030	b3149	diaA	624.287	1071.53	177.047	6.05221	2.59746	0.0873325	DnaA initiator-associating protein DiaA
EDL933_0708	EDL933_RS03450	Z0780	ECs0672	b0634	mrdB	147.967	253.695	42.2397	6.00608	2.58642	0.0459557	peptidoglycan glycosyltransferase MrdB
EDL933_1523	EDL933_RS07475	Z1162, Z1601	ECs1340			182.397	312.668	52.1256	5.99836	2.58457	0.0495817	IS66 family transposase
EDL933_4569	EDL933_RS22495	Z4725	ECs4215	b3364	tsgA	466.969	800.029	133.909	5.97443	2.5788	0.077763	MFS transporter TsgA
EDL933_1565	EDL933_RS07615	Z1196, Z1636	ECs1378			179.615	307.104	52.1256	5.89163	2.55867	0.0513678	hypothetical protein
EDL933_2584	EDL933_RS12615	Z2636	ECs2338	b1629	rsxC	687.048	1172.78	201.313	5.82568	2.54243	0.0978165	electron transport complex subunit RsxC
EDL933_2522	EDL933_RS12325	Z6074	ECs2280			113.431	193.609	33.2525	5.82239	2.54161	0.0463741	hypothetical protein
EDL933_4703	EDL933_RS23130	Z4864	ECs4339			174.159	297.09	51.2269	5.7995	2.53593	0.0526599	3-hydroxy-fatty acyl-ACP dehydratase
EDL933_1062	EDL933_RS05280	---				185.414	316.006	54.8217	5.76425	2.52713	0.0546487	IS66 family transposase
EDL933_5047	EDL933_RS24855	Z5215	ECs4660	b3724	phoU	494.401	842.312	146.491	5.74993	2.52354	0.0860038	phosphate signaling complex protein PhoU
EDL933_2545	EDL933_RS12430	Z2587	ECs2300	b1594	mlc	314.893	536.32	93.4666	5.7381	2.52057	0.0695399	DNA-binding transcriptional repressor Mlc
EDL933_1399	EDL933_RS06895	Z1477	ECs1221			332.611	566.363	98.8589	5.729	2.51828	0.0716098	portal protein
EDL933_1332	EDL933_RS06555	Z1411	ECs1149	b0994	torT	69.3082	117.946	20.6705	5.706	2.51248	0.0478757	TMAO reductase system periplasmic protein TorT
EDL933_2901	EDL933_RS14180	Z2978	ECs2633			144.415	244.793	44.0371	5.55879	2.47477	0.0546942	replication endonuclease
EDL933_1675	EDL933_RS08125	Z1737	ECs1476	b1098	tmk	114.886	194.722	35.05	5.55556	2.47393	0.0519658	dTMP kinase
EDL933_2993						142.19	240.343	44.0371	5.45773	2.4483	0.0568327
EDL933_5234						129.158	216.976	41.341	5.24845	2.39189	0.0607779
EDL933_3593	EDL933_RS17615	Z3695	ECs3301	b2430	yfeW	94.836	159.116	30.5564	5.20728	2.38053	0.0591458	penicillin binding protein PBP4B
EDL933_0565	EDL933_RS02780	Z0609	ECs0541			86.2554	144.651	27.8602	5.19201	2.37629	0.0593108	BapA prefix-like domain-containing protein
EDL933_4581	EDL933_RS22550	Z4736	ECs4225	b3375	phoB	122.14	204.736	39.5435	5.17749	2.37225	0.0620041	transcriptional regulator PhoB
EDL933_4897	EDL933_RS24080	Z5060	ECs4511	b3636	rpmG	63.7447	106.819	20.6705	5.1677	2.36952	0.0610421	50S ribosomal protein L33
EDL933_0953	EDL933_RS04745	Z1052				140.307	234.779	45.8346	5.12232	2.3568	0.0655521	L-asparaginase
EDL933_4866	EDL933_RS23925	Z5029	ECs4480			229.13	382.768	75.4922	5.07029	2.34207	0.0786891	adhesin
EDL933_0305	EDL933_RS01580	Z0339	ECs0303			281.962	469.558	94.3653	4.97596	2.31498	0.0888917	DNA primase
EDL933_3071						205.956	342.711	69.2012	4.95238	2.30812	0.0795655
EDL933_1324	EDL933_RS06520	Z1403	ECs1142	b0986	gfcB	137.974	229.216	46.7333	4.90476	2.29418	0.0720762	YjbF family lipoprotein
EDL933_4843	EDL933_RS23820	Z5004	ECs4461	b3585	yiaU	312.283	518.517	106.049	4.88943	2.28967	0.0960401	LysR family transcriptional regulator
EDL933_3878	EDL933_RS19050	Z4019	ECs3567	b2711	norW	77.4608	127.96	26.9615	4.74603	2.24672	0.0731427	NADH:flavorubredoxin reductase NorW
EDL933_4276	EDL933_RS21000	Z4408	ECs3938	b3055	ygiM	196.049	323.795	68.3025	4.7406	2.24507	0.0859732	SH3 domain-containing protein
EDL933_0823	EDL933_RS04055	Z0919	ECs0778	b0750	nadA	87.6035	144.651	30.5564	4.73389	2.24303	0.0735521	quinolinate synthase NadA
EDL933_0244	EDL933_RS01270	Z0272	ECs0242			228.381	374.979	81.7833	4.58503	2.19693	0.0972045	RHS repeat protein
EDL933_5589	EDL933_RS27685	Z5849	ECs5216	b4239	treC	150.471	247.019	53.923	4.58095	2.19565	0.0857767	alpha%2Calpha-phosphotrehalase
EDL933_0762	EDL933_RS03720	Z0839	ECs0721	b0693	speF	87.4965	143.538	31.4551	4.56327	2.19007	0.0800013	ornithine decarboxylase SpeF
EDL933_0443	EDL933_RS02225	Z0479	ECs0433	b0383	phoA	226.156	370.528	81.7833	4.53061	2.17971	0.099316	alkaline phosphatase
EDL933_2664	EDL933_RS13015	Z2734	ECs2412	b1705	ydiE	79.4723	130.186	28.7589	4.52679	2.17849	0.0814454	hemin uptake protein HemP
EDL933_5743	EDL933_RS28485	Z6002	ECs5357	b4399	creC	184.922	301.541	68.3025	4.41479	2.14234	0.09834	two-component system sensor histidine kinase CreC
EDL933_2428	EDL933_RS11905	Z2548	ECs1835	b1263	trpD	106.455	172.468	40.4423	4.26455	2.09239	0.0944664	bifunctional anthranilate synthase glutamate amidotransferase component TrpG/anthranilate phosphoribosyltransferase TrpD
EDL933_3983	EDL933_RS19530	Z4119	ECs3662	b2802	fucI	79.2583	127.96	30.5564	4.18768	2.06615	0.0970513	L-fucose isomerase

## Sheet: Microaerobic MAPS
EDL933_locus_tag	EDL933_old_locus_tag	Z Number	Sakai	MG1655_locus_tag	name	Read.Count.All	Read.Count.MS2_ReuA_static	Read.Count.MS2_static	FC (MS2-mavR/MS2)	LFC (MS2-mavR/MS2)	p.Value	function
EDL933_RS06505	EDL933_1321	Z1400	ECs1139	b0983	gfcE	3475.92	5860.91	1090.92	5.37243	2.42558	0.0254749	polysaccharide export protein
EDL933_RS03395	EDL933_0696	Z0769	ECs0662	b0623	cspE	920.25	1462.57	377.931	3.86994	1.95231	0.0325115	transcription antiterminator/RNA stability regulator CspE
EDL933_RS09480	EDL933_1947	Z2019	ECs1743	b1243	oppA	894.665	1459.91	329.42	4.43175	2.14788	0.0191298	oligopeptide ABC transporter substrate-binding protein OppA
EDL933_RS02695	EDL933_0546	Z0588	ECs0524	b0471	ybaB	576.325	861.586	291.063	2.96013	1.56566	0.0710701	YbaB/EbfC family nucleoid-associated protein
EDL933_RS05060	EDL933_1014	Z1117	ECs0966	b0880	cspD	471.729	689.623	253.834	2.71683	1.44192	0.0904789	cold shock-like protein CspD
EDL933_RS14505	EDL933_2965	Z3048	ECs2695	b1957	yodC	392.234	623.143	161.326	3.86264	1.94959	0.0223984	DUF2158 domain-containing protein
EDL933_RS22335	EDL933_4538	Z4692	ECs4186	b3321	rpsJ	412.863	612.506	213.221	2.87264	1.52238	0.0718234	30S ribosomal protein S10
EDL933_RS21590	EDL933_4398	Z4530	ECs4050	b3169	nusA	364.998	566.413	163.582	3.46256	1.79184	0.0340604
EDL933_RS18245	EDL933_3722	Z3835	ECs3423	b2557	purL	322.772	520.32	125.225	4.15508	2.05488	0.0152167	phosphoribosylformylglycinamidine synthase
EDL933_RS22495	EDL933_4569	Z4725	ECs4215	b3364	tsgA	294.891	509.683	80.0988	6.36318	2.66975	0.00198494	MFS transporter TsgA
EDL933_RS15030	EDL933_3072	Z3161, Z3162	ECs2795			332.644	501.705	163.582	3.067	1.61683	0.0531688	transposase
EDL933_RS26315	EDL933_5315	Z5558	ECs4908	b3985	rplJ	312.78	465.363	160.198	2.90493	1.5385	0.0641941	50S ribosomal protein L10
EDL933_RS25630	EDL933_5189	Z5406		b3870	glnA	203.994	369.631	38.3572	9.63655	3.26852	0.000180746	glutamate--ammonia ligase
EDL933_RS14910	EDL933_3048	Z3132	ECs2774	b1976	mtfA	231.956	346.584	117.328	2.95398	1.56266	0.0557892	DgsA anti-repressor MtfA
EDL933_RS16430	EDL933_3353	Z3445	ECs3078	b2186	yejK	204.88	296.946	112.815	2.63214	1.39624	0.0838859	nucleoid-associated protein YejK
EDL933_RS01190	EDL933_0229	Z0258	ECs0227		tagH	201.013	288.082	113.943	2.52829	1.33816	0.0967712	type VI secretion system-associated FHA domain protein TagH
EDL933_RS06510	EDL933_1322	Z1401	ECs1140	b0984	gfcD	163.743	267.694	59.7921	4.47709	2.16256	0.00835673	YjbH domain-containing protein
EDL933_RS27160	EDL933_5482	Z5740	ECs5116	b4135	yjdC	163.542	265.035	62.0484	4.27143	2.09472	0.0104144	transcriptional regulator
EDL933_RS26420	EDL933_5337	Z5582	ECs4928	b4005	purD	175.549	259.717	91.3803	2.84215	1.50698	0.0608287	phosphoribosylamine--glycine ligase
EDL933_RS06600	EDL933_1343	Z1422	ECs1159	b1003	yccJ	161.165	241.102	81.227	2.96825	1.56961	0.0504136	hypothetical protein
EDL933_RS21050	EDL933_4286	Z4418	ECs3948	b3065	rpsU	157.619	234.011	81.227	2.88095	1.52655	0.0565388	30S ribosomal protein S21
EDL933_RS22265	EDL933_4524	Z4677	ECs4172	b3307	rpsN	149.561	226.92	72.2017	3.14286	1.65208	0.0394079	30S ribosomal protein S14
EDL933_RS22320	EDL933_4535	Z4689	ECs4183	b3318	rplW	119.02	186.145	51.895	3.58696	1.84276	0.0216726	50S ribosomal protein L23
EDL933_RS22245	EDL933_4520	Z4673	ECs4168	b3303	rpsE	123.452	182.599	64.3047	2.8396	1.50569	0.0579592	30S ribosomal protein S5
EDL933_RS26425	EDL933_5338	Z5583	ECs4929	b4006	purH	100.365	165.758	34.9727	4.73963	2.24477	0.00592736	bifunctional phosphoribosylaminoimidazolecarboxamide formyltransferase/IMP cyclohydrolase
EDL933_RS18515	EDL933_3769	Z3902	ECs3471	b2608	rimM	98.5119	146.257	50.7668	2.88095	1.52655	0.0542375
EDL933_RS21870	EDL933_4453	Z4589	ECs4104	b3231	rplM	100.768	146.257	55.2795	2.64577	1.40369	0.0756826	50S ribosomal protein L13
EDL933_RS02525	EDL933_0508	Z0541	ECs0490	b0436	tig	95.49	143.598	47.3824	3.03061	1.59961	0.0442106	trigger factor
EDL933_RS22370	EDL933_4544	Z4699	ECs4192	b3341	rpsG	96.0944	139.166	53.0232	2.62462	1.39211	0.0780816	30S ribosomal protein S7
EDL933_RS22250	EDL933_4521	Z4674	ECs4169	b3304	rplR	90.1716	132.961	47.3824	2.80612	1.48858	0.060413	50S ribosomal protein L18
EDL933_RS03240	EDL933_0663	Z0735	ECs0632	b0593	entC	91.4206	132.074	50.7668	2.60159	1.37939	0.0808741	isochorismate synthase EntC
EDL933_RS12815	EDL933_2623	Z2694	ECs2374	b1667	ydhR	82.4357	127.642	37.229	3.42857	1.77761	0.0266701	monooxygenase
EDL933_RS22180	EDL933_4508	Z4661	ECs4156	b3291	mscL	81.9522	118.778	45.1261	2.63214	1.39624	0.0779835	large-conductance mechanosensitive channel protein MscL
EDL933_RS05645	EDL933_1147	Z1228	ECs0969	b0884	infA	73.6522	113.46	33.8446	3.35238	1.74519	0.0300045	translation initiation factor IF-1
EDL933_RS09065	EDL933_1860	Z1931	ECs1663		ompT	69.0993	105.482	32.7164	3.22414	1.68891	0.0358911	omptin family outer membrane protease OmpT
EDL933_RS19420	EDL933_3959	Z4096	ECs3641	b2781	mazG	61.5649	102.823	20.3067	5.06349	2.34013	0.00512737	nucleoside triphosphate pyrophosphohydrolase

## Sheet: Gene conversion table
EDL933_locus_tag	EDL933_old_locus_tag	Z_number	Sakai_locus_tag	MG1655_locus_tag	name	function
EDL933_RS01495	EDL933_0291	Z0322	ECs288			IS3 family transposase
EDL933_RS31985	EDL933_0452	---	ECs442			hypothetical protein
EDL933_RS02880	EDL933_0587	Z0656	ECs563	b0502	ylbG	IS481 family transposase
EDL933_RS05135	EDL933_1032	---				IS30 family transposase
EDL933_RS05140	EDL933_1033	---				IS3 family transposase
EDL933_RS29180	EDL933_1058	---				IS66 family transposase
EDL933_RS05280	EDL933_1062	---				IS66 family transposase
EDL933_RS05515	EDL933_1117	---				IS481 family transposase
EDL933_RS05545	EDL933_1123	Z1211, Z1651				autotransporter adhesin Ag43
EDL933_RS07355	EDL933_1493	Z1133, Z1572	ECs1310			IS30 family transposase
EDL933_RS07360	EDL933_1494	Z1134, Z1573	ECs1311			IS3 family transposase
EDL933_RS30045	EDL933_1519	Z1158, Z1597				IS66 family transposase
EDL933_RS07475	EDL933_1523	Z1162, Z1601	ECs1340			IS66 family transposase
EDL933_RS07670	EDL933_1578	---				IS481 family transposase
EDL933_RS09615	EDL933_1973	Z2048	ECs1768			DNA-binding protein
EDL933_RS09850	EDL933_2016	Z2078	ECs2225			IS256 family transposase
EDL933_RS09870	EDL933_2020	Z1827, Z2082	ECs2221			IS256 family transposase
EDL933_RS30520	EDL933_2340	Z2431	ECs1917			p-aminobenzoyl-glutamate transporter
EDL933_RS14200	EDL933_2904	---	ECs2637			transposase
EDL933_RS14400	EDL933_2943	---				type III effector
EDL933_RS20510	EDL933_4182	Z4314	ECs3844			hypothetical protein
EDL933_RS31270	EDL933_4207	---				hypothetical protein
EDL933_RS31735	EDL933_5549	Z5814				TetR family transcriptional regulator
EDL933_RS01870	EDL933_0368	Z0406		b0317	yahC	hypothetical protein
EDL933_RS29605	EDL933_0848	Z0946	ECs5702			integrase
EDL933_RS04325	EDL933_0871	Z0965, Z0966	ECs826			phage portal protein
EDL933_RS04970	EDL933_0999	Z1097, Z1098				hypothetical protein
EDL933_RS05470	EDL933_1107	---				transposase
EDL933_RS05610	EDL933_1141	---				transposase
EDL933_RS05730	EDL933_1166	Z1248, Z1250	ECs986	b0903	pflB	formate acetyltransferase
EDL933_RS05940	EDL933_1209	Z1293	ECs1028	b0944	ycbF	pili assembly chaperone
EDL933_RS06215	EDL933_1264	Z1788	ECs1086			TrmB family transcriptional regulator
EDL933_RS29185	EDL933_1271	---				transposase
EDL933_RS06590	EDL933_1339	Z1419, Z1420	ECs1156	b1001	yccE	hypothetical protein
EDL933_RS07340	EDL933_1490	---	ECs1307			IS66 family transposase
EDL933_RS07625	EDL933_1568	---	ECs1380			transposase
EDL933_RS07700	EDL933_1588	Z1212, Z1652	ECs1397			dGTPase
EDL933_RS07755	EDL933_1600	Z1198, Z1199, Z1221, Z1222, Z1638, Z1639, Z1660, Z1661				transposase
EDL933_RS07900	EDL933_1629	Z1687, Z1688	ECs1431	b1053	mdtG	multidrug transporter subunit MdtG
EDL933_RS08485	EDL933_1743	Z3328	ECs1544			phage portal protein
EDL933_RS08570	EDL933_1762	Z1825, Z1826	ECs1564			hypothetical protein
EDL933_RS09080	EDL933_1864	---	ECs1666			transposase
EDL933_RS09195	EDL933_1889	Z1957, Z1958	ECs1689			transposase
EDL933_RS09250	EDL933_1900	Z1968	ECs1701
EDL933_RS09625	EDL933_1975	Z2051	ECs5720			hypothetical protein
EDL933_RS09810	EDL933_2009	Z1915, Z2145	ECs1806			phage tail protein
EDL933_RS32345	EDL933_2049	---				hypothetical protein
EDL933_RS10670	EDL933_2180	Z2249, Z2250	ECs2066	b1463	nhoA	N-hydroxyarylamine O-acetyltransferase
EDL933_RS30415	EDL933_2185	Z0856, Z2253, Z2254		b1460	ydcC	ISAs1 family transposase
EDL933_RS30530	EDL933_2369	Z2473, Z2474	ECs1888	b1310	ycjN	sugar ABC transporter substrate-binding protein
EDL933_RS12000	EDL933_2450	Z6022	ECs1813			integrase
EDL933_RS12095	EDL933_2472	---				phage capsid protein
EDL933_RS32435	EDL933_2480	---				hypothetical protein
EDL933_RS12115	EDL933_2482	---				phage tail protein
EDL933_RS12130	EDL933_2487	---				hypothetical protein
EDL933_RS30600	EDL933_2490	Z1362				phage portal protein
EDL933_RS13370	EDL933_2732	Z2804, Z2806, Z2982	ECs2478			transposase
EDL933_RS14395	EDL933_2942	Z3025				GNAT family N-acetyltransferase
EDL933_RS14535	EDL933_2971	Z3056		b1963	yedR	permease
EDL933_RS14760	EDL933_3021	---	ECs2745			transposase
EDL933_RS32555	EDL933_3023	---				hypothetical protein
EDL933_RS15030	EDL933_3072	Z3161, Z3162	ECs2795			transposase
EDL933_RS15380	EDL933_3143	Z3235, Z3236	ECs2874	b2067	dgcE	diguanylate cyclase
EDL933_RS30930	EDL933_3198	Z3297	ECs2932			transposase
EDL933_RS15800	EDL933_3229	---	ECs2959			transposase
EDL933_RS31060	EDL933_3570	Z3673, Z3674	ECs3280	b2409	yfeR	LysR family transcriptional regulator
EDL933_RS17565	EDL933_3583	Z3685	ECs3291			hypothetical protein
EDL933_RS18610	EDL933_3791	---				transposase
EDL933_RS31110	EDL933_3816	---				hypothetical protein
EDL933_RS19945	EDL933_4064	Z4200, Z4201				hypothetical protein
EDL933_RS20095	EDL933_4092	Z4229	ECs3763	b2891	prfB	peptide chain release factor 2
EDL933_RS32760	EDL933_4189	Z4323, Z4324	ECs3853			IS4 family transposase
EDL933_RS20585	EDL933_4196	Z4330, Z4331	ECs3859			IS630 family transposase
EDL933_RS20600	EDL933_4199	---	ECs3862			transposase
EDL933_RS20625	EDL933_4203	---				transposase
EDL933_RS20640	EDL933_4206	Z4340	ECs3869			IS66 family transposase
EDL933_RS21460	EDL933_4371	---	ECs4025			transposase
EDL933_RS21850	EDL933_4449	Z4585	ECs4100	b3227	dcuD	C4-dicarboxylate transporter
EDL933_RS32810	EDL933_4643	Z4801, Z4802, Z4803	ECs4281			recombinase RecQ
EDL933_RS23520	EDL933_4784	Z4944, Z4945	ECs4410	b3530	bcsC	cellulose biosynthesis protein BcsC
EDL933_RS23645	EDL933_4808	Z4967, Z4968	ECs4428			fimbrial assembly protein
EDL933_RS23990	EDL933_4879	Z5042	ECs4493	b3615	waaH	glycosyltransferase
EDL933_RS26335	EDL933_5319	Z5563	ECs4912	b3989	yjaZ	stationary phase growth adaptation protein
EDL933_RS27825	EDL933_5618	---	ECs5244			transposase
EDL933_RS28080	EDL933_5665	Z5926	ECs5778	b4327	hypT	LysR family transcriptional regulator
EDL933_RS28165	EDL933_5682	Z5940	ECs5301	b4584	rpnD	hypothetical protein
EDL933_RS28380	EDL933_5723	Z5982	ECs5338	b4380	yjjI	YjjI family glycine radical enzyme
EDL933_RS00010	EDL933_0002	Z0002	ECs2	b0002	thrA	bifunctional aspartate kinase/homoserine dehydrogenase I
EDL933_RS00015	EDL933_0003	Z0003	ECs3	b0003	thrB	homoserine kinase
EDL933_RS00020	EDL933_0004	Z0004	ECs4	b0004	thrC	threonine synthase
EDL933_RS00030	EDL933_0005	Z0005	ECs5	b0005	yaaX	DUF2502 domain-containing protein
EDL933_RS00035	EDL933_0006	Z0006	ECs6	b0006	yaaA	peroxide stress protein YaaA
EDL933_RS00040	EDL933_0007	Z0007	ECs7	b0007	yaaJ	sodium:alanine symporter family protein
EDL933_RS00045	EDL933_0008	Z0008	ECs8	b0008	talB	transaldolase
EDL933_RS00050	EDL933_0009	Z0009	ECs9	b0009	mog	molybdopterin adenylyltransferase
EDL933_RS00055	EDL933_0010	Z0010	ECs10	b0010	satP	acetate uptake transporter
EDL933_RS00060	EDL933_0011	Z0011, Z0012	ECs12	b0011	yaaW	acidic protein MsyB
EDL933_RS00065	EDL933_0012	Z0013	ECs13	b0013	yaaI	DUF2541 family protein
EDL933_RS00070	EDL933_0013	Z0014	ECs14	b0014	dnaK	molecular chaperone DnaK
EDL933_RS00075	EDL933_0014	Z0015	ECs15	b0015	dnaJ	molecular chaperone DnaJ
EDL933_RS00085	EDL933_0015	Z0018	ECs17	b0019	nhaA	Na+/H+ antiporter NhaA
EDL933_RS00090	EDL933_0016	Z0019	ECs18	b0020	nhaR	transcriptional activator NhaR
EDL933_RS00095	EDL933_0017	Z0020				hypothetical protein
EDL933_RS00105	EDL933_0019	Z0022	ECs22			fimbrial biogenesis outer membrane usher protein
EDL933_RS00110	EDL933_0020	Z0023	ECs23			fimbrial assembly chaperone protein StcB
EDL933_RS00115	EDL933_0021	Z0024	ECs24			fimbrial protein
EDL933_RS00120	EDL933_0022	Z0025	ECs25			type III secretion system effector EspX1
EDL933_RS00135	EDL933_0024	Z0029	ECs28	b0025	ribF	bifunctional riboflavin kinase/FAD synthetase
EDL933_RS00140	EDL933_0025	Z0030	ECs29	b0026	ileS	isoleucine--tRNA ligase
EDL933_RS00145	EDL933_0026	Z0031	ECs30	b0027	lspA	lipoprotein signal peptidase
EDL933_RS00150	EDL933_0027	Z0033	ECs31	b0028	fkpB	FKBP-type peptidyl-prolyl cis-trans isomerase
EDL933_RS00155	EDL933_0028	Z0034	ECs32	b0029	ispH	4-hydroxy-3-methylbut-2-enyl diphosphate reductase
EDL933_RS00160	EDL933_0029	Z0035	ECs33	b0030	rihC	ribonucleoside hydrolase RihC
EDL933_RS00165	EDL933_0030	Z0036	ECs34	b0031	dapB	4-hydroxy-tetrahydrodipicolinate reductase
EDL933_RS00180	EDL933_0032	Z0037	ECs35	b0032	carA	carbamoyl-phosphate synthase small subunit
EDL933_RS00185	EDL933_0033	Z0038	ECs36	b0033	carB
EDL933_RS00190	EDL933_0034	Z0039	ECs5362			hypothetical protein
EDL933_RS00195	EDL933_0035	Z0040	ECs37	b0034	caiF	carnitine metabolism transcriptional regulator CaiF
EDL933_RS00200	EDL933_0036	Z0041	ECs38	b0035	caiE	carnitine operon protein CaiE
EDL933_RS00205	EDL933_0037	Z0042	ECs39	b0036	caiD	crotonobetainyl-CoA hydratase
EDL933_RS00210	EDL933_0038	Z0043	ECs40	b0037	caiC	crotonobetaine/carnitine-CoA ligase
EDL933_RS00215	EDL933_0039	Z0044	ECs41	b0038	caiB	L-carnitine CoA-transferase
EDL933_RS00220	EDL933_0040	Z0045	ECs42	b0039	caiA	crotonobetainyl-CoA dehydrogenase
EDL933_RS00225	EDL933_0041	Z0046	ECs43	b0040	caiT	L-carnitine/gamma-butyrobetaine antiporter
EDL933_RS00230	EDL933_0042	Z0047	ECs44	b0041	fixA	electron transfer flavoprotein FixA
EDL933_RS00235	EDL933_0043	Z0048	ECs45	b0042	fixB	electron transfer flavoprotein subunit alpha/FixB family protein
EDL933_RS00240	EDL933_0044	Z0049	ECs46	b0043	fixC	FAD-dependent oxidoreductase
EDL933_RS00245	EDL933_0045	Z0050	ECs47	b0044	fixX	ferredoxin-like protein FixX
EDL933_RS00250	EDL933_0046	Z0051	ECs48	b0045	yaaU	MFS transporter
EDL933_RS00255	EDL933_0047	Z0052	ECs49	b0046	kefF	glutathione-regulated potassium-efflux system oxidoreductase KefF
EDL933_RS00260	EDL933_0048	Z0053	ECs50	b0047	kefC	glutathione-regulated potassium-efflux system protein KefC
EDL933_RS00265	EDL933_0049	Z0055	ECs51	b0048	folA
EDL933_RS00270	EDL933_0050	Z0056	ECs52			antitoxin
EDL933_RS00275	EDL933_0051	Z0057	ECs53			plasmid maintenance protein CcdB
EDL933_RS00280	EDL933_0052	Z0058	ECs54	b0049	apaH	bis(5'-nucleosyl)-tetraphosphatase (symmetrical)
EDL933_RS00285	EDL933_0053	Z0059	ECs55	b0050	apaG	Co2+/Mg2+ efflux protein ApaG
EDL933_RS00290	EDL933_0054	Z0060	ECs56	b0051	rsmA
EDL933_RS00295	EDL933_0055	Z0061	ECs57	b0052	pdxA	4-hydroxythreonine-4-phosphate dehydrogenase
EDL933_RS00300	EDL933_0056	Z0062	ECs58	b0053	surA	peptidylprolyl isomerase SurA
EDL933_RS00305	EDL933_0057	Z0063	ECs59	b0054	lptD	LPS assembly protein LptD
EDL933_RS00310	EDL933_0058	Z0064	ECs60	b0055	djlA	co-chaperone DjlA
EDL933_RS00315	EDL933_0059	Z0065	ECs61	b0056	yabP	UDP pyrophosphate phosphatase
EDL933_RS00320	EDL933_0060	Z0066	ECs62	b0058	rluA	bifunctional tRNA pseudouridine(32) synthase/23S rRNA pseudouridine(746) synthase RluA
EDL933_RS00325	EDL933_0061	Z0067	ECs63	b0059	rapA	RNA polymerase-associated protein RapA
EDL933_RS00330	EDL933_0062	Z0068	ECs64	b0060	polB	DNA polymerase II
EDL933_RS00335	EDL933_0063	Z0069	ECs65	b0061	araD	L-ribulose-5-phosphate 4-epimerase
EDL933_RS00340	EDL933_0064	Z0070	ECs66	b0062	araA	L-arabinose isomerase
EDL933_RS00345	EDL933_0065	Z0072	ECs67	b0063	araB	ribulokinase
EDL933_RS00350	EDL933_0066	Z0073	ECs68	b0064	araC	arabinose operon transcriptional regulator AraC
EDL933_RS00355	EDL933_0067	Z0074	ECs69	b0065	yabI	DedA family protein
EDL933_RS00360	EDL933_0068	Z0075	ECs70	b0066	thiQ	thiamine ABC transporter ATP-binding protein ThiQ
EDL933_RS00365	EDL933_0069	Z0076	ECs71	b0067	thiP
EDL933_RS00370	EDL933_0070	Z0077	ECs72	b0068	thiB	thiamine ABC transporter substrate binding subunit
EDL933_RS00375	EDL933_0071	Z0078	ECs73			hypothetical protein
EDL933_RS00380	EDL933_0072	Z0079	ECs74	b0069	sgrR	HTH-type transcriptional regulator SgrR
EDL933_RS00390	EDL933_0073	Z0080	ECs75	b0071	leuD	3-isopropylmalate dehydratase small subunit
EDL933_RS00395	EDL933_0074	Z0081	ECs76	b0072	leuC	3-isopropylmalate dehydratase large subunit
EDL933_RS00400	EDL933_0075	Z0082	ECs77	b0073	leuB	3-isopropylmalate dehydrogenase
EDL933_RS00405	EDL933_0076	Z0083	ECs78	b0074	leuA	2-isopropylmalate synthase
EDL933_RS00415	EDL933_0078	Z0086	ECs80	b0076	leuO	transcriptional regulator LeuO
EDL933_RS00420	EDL933_0080	Z0087	ECs81	b0077	ilvI	acetolactate synthase 3 large subunit
EDL933_RS00425	EDL933_0081	Z0088	ECs82	b0078	ilvH	acetolactate synthase small subunit
EDL933_RS00435	EDL933_0083	Z0090	ECs84	b0080	cra	catabolite repressor/activator
EDL933_RS00440	EDL933_0084	Z0091	ECs85	b0081	mraZ	transcriptional regulator MraZ
EDL933_RS00445	EDL933_0085	Z0092	ECs86	b0082	rsmH	16S rRNA (cytosine(1402)-N(4))-methyltransferase RsmH
EDL933_RS00450	EDL933_0086	Z0093	ECs87	b0083	ftsL	cell division protein FtsL
EDL933_RS00455	EDL933_0087	Z0094	ECs88	b0084	ftsI	peptidoglycan glycosyltransferase FtsI
EDL933_RS00460	EDL933_0088	Z0095	ECs89	b0085	murE	UDP-N-acetylmuramoyl-L-alanyl-D-glutamate--2%2C6-diaminopimelate ligase
EDL933_RS00465	EDL933_0089	Z0096	ECs90	b0086	murF	UDP-N-acetylmuramoyl-tripeptide--D-alanyl-D-alanine ligase
EDL933_RS00470	EDL933_0090	Z0097	ECs91	b0087	mraY	phospho-N-acetylmuramoyl-pentapeptide-transferase
EDL933_RS00475	EDL933_0091	Z0098	ECs92	b0088	murD	UDP-N-acetylmuramoyl-L-alanine--D-glutamate ligase
EDL933_RS00480	EDL933_0092	Z0099	ECs93	b0089	ftsW	cell division protein FtsW
EDL933_RS00485	EDL933_0093	Z0100	ECs94	b0090	murG	undecaprenyldiphospho-muramoylpentapeptide beta-N-acetylglucosaminyltransferase
EDL933_RS00490	EDL933_0094	Z0101	ECs95	b0091	murC	UDP-N-acetylmuramate--L-alanine ligase
EDL933_RS00495	EDL933_0095	Z0102	ECs96	b0092	ddlB
EDL933_RS00500	EDL933_0096	Z0103	ECs97	b0093	ftsQ	cell division protein FtsQ
EDL933_RS00505	EDL933_0097	Z0104	ECs98	b0094	ftsA	cell division protein FtsA
EDL933_RS00510	EDL933_0098	Z0105	ECs99	b0095	ftsZ	cell division protein FtsZ
EDL933_RS00515	EDL933_0099	Z0106	ECs100	b0096	lpxC	UDP-3-O-acyl-N-acetylglucosamine deacetylase
EDL933_RS00520	EDL933_0100	Z0107	ECs101	b0097	secM	secA regulator SecM
EDL933_RS00525	EDL933_0101	Z0108	ECs102	b0098	secA	preprotein translocase subunit SecA
EDL933_RS00530	EDL933_0102	Z0109	ECs103	b0099	mutT	8-oxo-dGTP diphosphatase MutT
EDL933_RS00540	EDL933_0103	Z0110, Z0111	ECs105	b0101	yacG	DNA gyrase inhibitor YacG
EDL933_RS00545	EDL933_0104	Z0112	ECs106	b0102	zapD	cell division protein ZapD
EDL933_RS00550	EDL933_0105	Z0113	ECs107	b0103	coaE	dephospho-CoA kinase
EDL933_RS00555	EDL933_0106	Z0114, Z0115	ECs108	b0104	guaC	GMP reductase
EDL933_RS00560	EDL933_0107	Z0116	ECs110	b0106	hofC	protein transport protein HofC
EDL933_RS00565	EDL933_0108	Z0117	ECs111	b0107	hofB	type II secretion system protein GspE
EDL933_RS00570	EDL933_0109	Z0118	ECs112	b0108	ppdD	prepilin peptidase-dependent pilin
EDL933_RS00580	EDL933_0110	Z0119	ECs113	b0109	nadC	carboxylating nicotinate-nucleotide diphosphorylase
EDL933_RS00585	EDL933_0111	Z0120	ECs114	b0110	ampD	1%2C6-anhydro-N-acetylmuramyl-L-alanine amidase AmpD
EDL933_RS00590	EDL933_0112	Z0121	ECs115	b0111	ampE	beta-lactamase regulator AmpE
EDL933_RS00595	EDL933_0113	Z0122	ECs116	b0112	aroP	aromatic amino acid transporter AroP
EDL933_RS00600	EDL933_0114	Z0123	ECs117	b0113	pdhR	pyruvate dehydrogenase complex transcriptional repressor PdhR
EDL933_RS29360	EDL933_0115	---				hypothetical protein
EDL933_RS00605	EDL933_0116	Z0124	ECs118	b0114	aceE	pyruvate dehydrogenase (acetyl-transferring)%2C homodimeric type
EDL933_RS00610	EDL933_0117	Z0125	ECs119	b0115	aceF
EDL933_RS00615	EDL933_0118	Z0126	ECs120	b0116	lpd	dihydrolipoyl dehydrogenase
EDL933_RS00620	EDL933_0119	Z0127	ECs121	b0117	yacH	DUF3300 domain-containing protein
EDL933_RS00625	EDL933_0120	Z0128	ECs122	b0118	acnB	bifunctional aconitate hydratase 2/2-methylisocitrate dehydratase
EDL933_RS00630	EDL933_0121	Z0129	ECs123	b0119	yacL	UPF0231 family protein
EDL933_RS00635	EDL933_0122	Z0130	ECs124	b0120	speD	adenosylmethionine decarboxylase
EDL933_RS00640	EDL933_0123	Z0131	ECs125	b0121	speE	polyamine aminopropyltransferase
EDL933_RS00645	EDL933_0124	Z0132	ECs126	b0122	yacC	PulS family protein
EDL933_RS00650	EDL933_0125	Z0133	ECs127	b0123	cueO	multicopper oxidase CueO
EDL933_RS00655	EDL933_0127	Z0134	ECs128	b0124	gcd	pyrroloquinoline quinone-dependent dehydrogenase
EDL933_RS00660	EDL933_0128	Z0136	ECs129	b0125	hpt	hypoxanthine phosphoribosyltransferase
EDL933_RS00665	EDL933_0129	Z0137	ECs130	b0126	can	carbonate dehydratase
EDL933_RS00670	EDL933_0130	Z0138	ECs131	b0127	yadG	ABC transporter ATP-binding protein
EDL933_RS00675	EDL933_0131	Z0139	ECs132	b0128	yadH	ABC transporter permease
EDL933_RS00680	EDL933_0132	Z0140	ECs133	b0129	yadI	PTS sugar transporter subunit IIA
EDL933_RS00685	EDL933_0133	Z0141	ECs134	b0130	yadE	polysaccharide deacetylase family protein
EDL933_RS00690	EDL933_0134	Z0142	ECs135	b0131	panD	aspartate 1-decarboxylase
EDL933_RS00695	EDL933_0136	Z0143	ECs136	b0132	rpnC	Rpn family recombination-promoting nuclease/putative transposase
EDL933_RS00700	EDL933_0137	Z0144	ECs137	b0133	panC	pantoate--beta-alanine ligase
EDL933_RS00705	EDL933_0138	Z0145	ECs138	b0134	panB	3-methyl-2-oxobutanoate hydroxymethyltransferase
EDL933_RS00710	EDL933_0139	Z0146	ECs139			fimbrial protein
EDL933_RS00715	EDL933_0140	Z0147	ECs140			fimbrial protein
EDL933_RS00720	EDL933_0141	Z0148	ECs141			fimbrial protein
EDL933_RS00730	EDL933_0143	Z0150	ECs143			outer membrane usher protein
EDL933_RS00735	EDL933_0144	Z0151	ECs144	b0140	yadV	fimbrial chaperone
EDL933_RS00740	EDL933_0145	Z0152	ECs145			fimbrial protein
EDL933_RS00745	EDL933_0146	Z0153	ECs146	b0142	folK	2-amino-4-hydroxy-6-hydroxymethyldihydropteridine diphosphokinase
EDL933_RS00750	EDL933_0147	Z0154	ECs147	b0143	pcnB	polynucleotide adenylyltransferase PcnB
EDL933_RS00755	EDL933_0148	Z0155	ECs148	b0144	gluQ	tRNA glutamyl-Q(34) synthetase GluQRS
EDL933_RS00760	EDL933_0149	Z0156	ECs149	b0145	dksA	RNA polymerase-binding transcription factor DksA
EDL933_RS00765	EDL933_0150	Z0157	ECs150	b0146	sfsA	DNA/RNA nuclease SfsA
EDL933_RS00770	EDL933_0151	Z0158	ECs151	b0147	thpR	RNA 2'%2C3'-cyclic phosphodiesterase
EDL933_RS00775	EDL933_0152	Z0159	ECs152	b0148	hrpB	ATP-dependent helicase HrpB
EDL933_RS00785	EDL933_0153	Z0160	ECs153	b0149	mrcB	bifunctional glycosyl transferase/transpeptidase
EDL933_RS00790	EDL933_0155	Z0161	ECs154	b0150	fhuA	ferrichrome porin FhuA
EDL933_RS00795	EDL933_0156	Z0162	ECs155	b0151	fhuC	Fe3+-hydroxamate ABC transporter ATP-binding protein FhuC
EDL933_RS00800	EDL933_0157	Z0163	ECs156	b0152	fhuD	Fe(3+)-hydroxamate ABC transporter substrate-binding protein FhuD
EDL933_RS00805	EDL933_0158	Z0164	ECs157			Fe(3+)-hydroxamate ABC transporter permease FhuB
EDL933_RS00810	EDL933_0159	Z0165	ECs158	b0154	hemL	glutamate-1-semialdehyde 2%2C1-aminomutase
EDL933_RS00815	EDL933_0160	Z0166	ECs159	b0155	clcA	H(+)/Cl(-) exchange transporter ClcA
EDL933_RS00820	EDL933_0161	Z0167	ECs160	b0156	erpA	iron-sulfur cluster insertion protein ErpA
EDL933_RS00825	EDL933_0162	Z0168	ECs161	b0157	yadS	TRIC cation channel family protein
EDL933_RS00830	EDL933_0163	Z0169	ECs162	b0158	btuF	vitamin B12 ABC transporter substrate-binding protein BtuF
EDL933_RS00835	EDL933_0164	Z0170	ECs163	b0159	mtn	5'-methylthioadenosine/S-adenosylhomocysteine nucleosidase
EDL933_RS00840	EDL933_0165	Z0171	ECs164	b0160	dgt	dGTPase
EDL933_RS00845	EDL933_0166	Z0173	ECs165	b0161	degP	serine endoprotease DegP
EDL933_RS00850	EDL933_0167	Z0174	ECs166	b0162	cdaR	CdaR family transcriptional regulator
EDL933_RS00855	EDL933_0168	Z0175	ECs167	b0163	yaeH	DUF3461 family protein
EDL933_RS00860	EDL933_0169	Z0176	ECs168	b0166	dapD	2%2C3%2C4%2C5-tetrahydropyridine-2%2C6-dicarboxylate N-succinyltransferase
EDL933_RS00865	EDL933_0170	Z0177	ECs169	b0167	glnD	bifunctional uridylyltransferase/uridylyl-removing protein GlnD
EDL933_RS00870	EDL933_0171	Z0178	ECs170	b0168	map	type I methionyl aminopeptidase
EDL933_RS00875	EDL933_0172	Z0180	ECs171	b0169	rpsB	30S ribosomal protein S2
EDL933_RS29395	EDL933_0173	---				hypothetical protein
EDL933_RS00880	EDL933_0174	Z0181	ECs172	b0170	tsf	elongation factor Ts
EDL933_RS00885	EDL933_0175	Z0182	ECs173	b0171	pyrH	UMP kinase
EDL933_RS00890	EDL933_0176	Z0183	ECs174	b0172	frr	ribosome recycling factor
EDL933_RS00895	EDL933_0177	Z0184	ECs175	b0173	dxr	1-deoxy-D-xylulose-5-phosphate reductoisomerase
EDL933_RS00900	EDL933_0178	Z0185	ECs176	b0174	ispU	(2E%2C6E)-farnesyl-diphosphate-specific ditrans%2Cpolycis-undecaprenyl-diphosphate synthase
EDL933_RS00905	EDL933_0180	Z0186	ECs177	b0175	cdsA	phosphatidate cytidylyltransferase
EDL933_RS00910	EDL933_0181	Z0187	ECs178	b0176	rseP	sigma E protease regulator RseP
EDL933_RS00915	EDL933_0182	Z0188	ECs179	b0177	bamA	outer membrane protein assembly factor BamA
EDL933_RS00920	EDL933_0183	Z0190	ECs180	b0178	skp	molecular chaperone Skp
EDL933_RS00925	EDL933_0184	Z0191	ECs181	b0179	lpxD
EDL933_RS00930	EDL933_0185	Z0192	ECs182	b0180	fabZ	3-hydroxyacyl-ACP dehydratase FabZ
EDL933_RS00935	EDL933_0186	Z0193	ECs183	b0181	lpxA	acyl-ACP--UDP-N-acetylglucosamine O-acyltransferase
EDL933_RS00940	EDL933_0187	Z0194	ECs184	b0182	lpxB	lipid-A-disaccharide synthase
EDL933_RS00945	EDL933_0188	Z0195	ECs185	b0183	rnhB	ribonuclease HII
EDL933_RS00950	EDL933_0189	Z0196	ECs186	b0184	dnaE	DNA polymerase III subunit alpha
EDL933_RS00955	EDL933_0190	Z0197	ECs187	b0185	accA	acetyl-CoA carboxylase carboxyl transferase subunit alpha
EDL933_RS00960	EDL933_0191	Z0198	ECs188	b0186	ldcC	lysine decarboxylase LdcC
EDL933_RS00965	EDL933_0192	Z0199	ECs189	b0187	yaeR	VOC family protein
EDL933_RS00970	EDL933_0193	Z0200	ECs190	b0188	tilS	tRNA lysidine(34) synthetase TilS
EDL933_RS00975	EDL933_0194	Z0201	ECs191	b0189	rof	Rho-binding antiterminator
EDL933_RS00980	EDL933_0195	---	ECs5365	b4406	yaeP	YaeP family protein
EDL933_RS00985	EDL933_0196	Z0202	ECs192	b0190	yaeQ	hypothetical protein
EDL933_RS00990	EDL933_0197	Z0203	ECs193	b0191	arfB	aminoacyl-tRNA hydrolase
EDL933_RS00995	EDL933_0198	Z0204	ECs194	b0192	nlpE	envelope stress response activation lipoprotein NlpE
EDL933_RS01000	EDL933_0199	Z0205	ECs195	b0193	yaeF	YaeF family permuted papain-like enzyme
EDL933_RS01005	EDL933_0200	Z0206	ECs196	b0194	proS	proline--tRNA ligase
EDL933_RS01010	EDL933_0201	Z0207	ECs197	b0195	trmO	tRNA (N6-threonylcarbamoyladenosine(37)-N6)-methyltransferase TrmO
EDL933_RS01015	EDL933_0202	Z0208	ECs198	b0196	rcsF	Rcs stress response system protein RcsF
EDL933_RS01020	EDL933_0203	Z0209	ECs199	b0197	metQ
EDL933_RS01025	EDL933_0204	Z0210	ECs200	b0198	metI	methionine ABC transporter permease MetI
EDL933_RS01030	EDL933_0205	Z0211	ECs201	b0199	metN	methionine ABC transporter ATP-binding protein MetN
EDL933_RS01035	EDL933_0206	Z0212	ECs202	b0200	gmhB	D-glycero-beta-D-manno-heptose 1%2C7-bisphosphate 7-phosphatase
EDL933_RS01070	EDL933_0207	Z0229	ECs203	b0207	dkgB	2%2C5-didehydrogluconate reductase DkgB
EDL933_RS01075	EDL933_0208	Z0230	ECs204	b0208	yafC	LysR family transcriptional regulator
EDL933_RS01080	EDL933_0209	Z0232	ECs205	b0209	yafD	endonuclease/exonuclease/phosphatase family protein
EDL933_RS01085	EDL933_0210	Z0233	ECs206			class I SAM-dependent methyltransferase
EDL933_RS01090	EDL933_0211	Z0235	ECs207	b0211	mltD	murein transglycosylase D
EDL933_RS01095	EDL933_0212	Z0236	ECs208	b0212	gloB	hydroxyacylglutathione hydrolase
EDL933_RS01100	EDL933_0213	Z0237	ECs209	b0213	yafS	class I SAM-dependent methyltransferase
EDL933_RS01105	EDL933_0214	Z0239	ECs210	b0214	rnhA	ribonuclease HI
EDL933_RS01110	EDL933_0215	Z0241	ECs211	b0215	dnaQ	DNA polymerase III subunit epsilon
EDL933_RS01120	EDL933_0216	Z0243	ECs5700	b0217	yafT	hypothetical protein
EDL933_RS01125	EDL933_0217	Z0244	ECs212			hypothetical protein
EDL933_RS01135	EDL933_0218	Z0246	ECs214			hypothetical protein
EDL933_RS29400	EDL933_0219	Z0247	ECs215			hypothetical protein
EDL933_RS01145	EDL933_0220	Z0249	ECs217			membrane protein
EDL933_RS01150	EDL933_0221	Z0250	ECs218			type VI secretion system membrane subunit TssM
EDL933_RS29405	EDL933_0222	Z0251, Z0252	ECs219			type VI secretion system protein TssA
EDL933_RS01165	EDL933_0224	Z0253	ECs222			type VI secretion system-associated protein TagO
EDL933_RS01170	EDL933_0225	Z0254	ECs223			type VI secretion system ATPase TssH
EDL933_RS01175	EDL933_0226	Z0255	ECs224			DotU family type IV/VI secretion system protein
EDL933_RS01180	EDL933_0227	Z0256	ECs225			type VI secretion system baseplate subunit TssK
EDL933_RS01185	EDL933_0228	Z0257	ECs226			type VI secretion system lipoprotein TssJ
EDL933_RS01190	EDL933_0229	Z0258	ECs227			type VI secretion system-associated FHA domain protein TagH
EDL933_RS01195	EDL933_0230	Z0259	ECs228			type VI secretion system baseplate subunit TssG
EDL933_RS01200	EDL933_0231	Z0260	ECs229			type VI secretion system baseplate subunit TssF
EDL933_RS01205	EDL933_0232	Z0261	ECs230			type VI secretion system baseplate subunit TssE
EDL933_RS01210	EDL933_0233	Z0262	ECs231			type VI secretion system contractile sheath large subunit
EDL933_RS01215	EDL933_0234	Z0263	ECs232			hypothetical protein
EDL933_RS01220	EDL933_0235	Z0264	ECs233			type VI secretion system contractile sheath small subunit
EDL933_RS01230	EDL933_0237	Z0266	ECs234			Hcp family type VI secretion system effector
EDL933_RS01235	EDL933_0238	---				hypothetical protein
EDL933_RS01240	EDL933_0239	Z0267	ECs236			type VI secretion system tip protein VgrG
EDL933_RS01245	EDL933_0240	Z0268	ECs237			RHS repeat protein
EDL933_RS01250	EDL933_0241	Z0269	ECs238			sel1 repeat family protein
EDL933_RS01265	EDL933_0243	Z0271	ECs241			ISAs1 family transposase
EDL933_RS01270	EDL933_0244	Z0272	ECs242			RHS repeat protein
EDL933_RS01275	EDL933_0245	Z0273	ECs243			hypothetical protein
EDL933_RS01280	EDL933_0246	Z0274	ECs244			hypothetical protein
EDL933_RS01285	EDL933_0248	Z0275	ECs245			ISAs1-like element ISEc26 family transposase
EDL933_RS01290	EDL933_0249	Z0276	ECs246	b0219	yafV	2-oxoglutaramate amidase
EDL933_RS01295	EDL933_0250	Z0277	ECs247	b0220	ivy	C-lysozyme inhibitor
EDL933_RS01300	EDL933_0251	Z0278	ECs248	b0221	fadE
EDL933_RS01305	EDL933_0252	Z0280	ECs249	b0222	lpcA	D-sedoheptulose 7-phosphate isomerase
EDL933_RS01310	EDL933_0253	Z0281	ECs250	b0223	yafJ	class II glutamine amidotransferase
EDL933_RS01315	EDL933_0254	Z0282	ECs251	b0224	yafK	murein L%2CD-transpeptidase
EDL933_RS01320	EDL933_0255	Z0284	ECs252	b0225	yafQ	type II toxin-antitoxin system mRNA interferase toxin YafQ
EDL933_RS01325	EDL933_0256	Z0285	ECs253	b0226	dinJ	type II toxin-antitoxin system antitoxin DinJ
EDL933_RS01330	EDL933_0258	Z0287	ECs254	b0227	yafL	NlpC/P60 family protein
EDL933_RS31965	EDL933_0260	Z0288	ECs255			transposase
EDL933_RS01340	EDL933_0262	Z0290	ECs256	b0229	flhA	flagellar type III secretion system protein FlhA
EDL933_RS01345	EDL933_0263	Z0291	ECs257	b0230	lafU	putative lateral flagellar export/assembly protein LafU
EDL933_RS01350	EDL933_0264	Z0292	ECs258	b0231	dinB	DNA polymerase IV
EDL933_RS01355	EDL933_0265	Z0293	ECs259	b0232	yafN	type I toxin-antitoxin system antitoxin YafN
EDL933_RS01360	EDL933_0266	Z0294	ECs260	b0233	yafO	type II toxin-antitoxin system YafO family toxin
EDL933_RS01365	EDL933_0267	Z0295	ECs261	b0234	yafP	GNAT family N-acetyltransferase
EDL933_RS01370	EDL933_0268	Z0296	ECs262	b0235	ykfJ	hypothetical protein
EDL933_RS01375	EDL933_0269	Z0297	ECs263	b0236	prfH	peptide chain release factor H
EDL933_RS01380	EDL933_0270	Z0298	ECs264	b0237	pepD	cytosol nonspecific dipeptidase
EDL933_RS01385	EDL933_0271	Z0299	ECs265	b0238	gpt	xanthine phosphoribosyltransferase
EDL933_RS01390	EDL933_0272	Z0300	ECs266	b0239	frsA
EDL933_RS01395	EDL933_0273	Z0301	ECs267			sigma factor-binding protein Crl
EDL933_RS01400	EDL933_0274	Z0302	ECs268	b0241	phoE	phosphoporin PhoE
EDL933_RS01405	EDL933_0275	Z0303	ECs269	b0242	proB	glutamate 5-kinase
EDL933_RS01410	EDL933_0276	Z0304	ECs270	b0243	proA	glutamate-5-semialdehyde dehydrogenase
EDL933_RS01420	EDL933_0277	Z0307	ECs271			site-specific integrase
EDL933_RS01435	EDL933_0278	Z0309	ECs274			LexA family transcriptional regulator
EDL933_RS01440	EDL933_0279	---	ECs275			hypothetical protein
EDL933_RS01455	EDL933_0283	Z0313	ECs279			hypothetical protein
EDL933_RS01460	EDL933_0284	Z0317	ECs280			tail fiber protein
EDL933_RS01465	EDL933_0285	Z0316	ECs281			tail assembly protein
EDL933_RS01470	EDL933_0286	Z0315	ECs282			tail assembly chaperone
EDL933_RS01475	EDL933_0287	Z0314	ECs283			tail fiber protein
EDL933_RS01480	EDL933_0288	Z0318	ECs284			site-specific DNA recombinase
EDL933_RS01485	EDL933_0289	Z0319	ECs285			hypothetical protein
EDL933_RS01490	EDL933_0290	Z0321	ECs287			helix-turn-helix domain-containing protein
EDL933_RS01505	EDL933_0292	Z0324	ECs289			DUF4102 domain-containing protein
EDL933_RS01515	EDL933_0293	Z0326	ECs291			hypothetical protein
EDL933_RS01525	EDL933_0295	Z0328				ATPase AAA
EDL933_RS01530	EDL933_0296	Z0330				hypothetical protein
EDL933_RS01535	EDL933_0297	Z0331				hypothetical protein
EDL933_RS01545	EDL933_0299	Z0333	ECs297			Polarity suppression protein
EDL933_RS01550	EDL933_0300	Z0334	ECs298			septation initiation protein
EDL933_RS01560	EDL933_0301	Z0336	ECs299			AlpA family transcriptional regulator
EDL933_RS01570	EDL933_0303	---	ECs301			hypothetical protein
EDL933_RS01575	EDL933_0304	Z0338	ECs302			endopeptidase ClpB
EDL933_RS01580	EDL933_0305	Z0339	ECs303			DNA primase
EDL933_RS01585	EDL933_0306	Z0340	ECs304			hypothetical protein
EDL933_RS01590	EDL933_0307	Z0342	ECs305			LysR family transcriptional regulator
EDL933_RS01595	EDL933_0308	Z0343	ECs306			SDR family oxidoreductase
EDL933_RS01600	EDL933_0309	Z0344	ECs307			hypothetical protein
EDL933_RS01605	EDL933_0311	Z0346	ECs309			LysR family transcriptional regulator
EDL933_RS01610	EDL933_0312	Z0347	ECs310			alpha/beta hydrolase
EDL933_RS01615	EDL933_0313	Z0348	ECs311			MFS transporter
EDL933_RS01620	EDL933_0314	Z0349	ECs313	b0283	paoD	molybdenum cofactor insertion chaperone PaoD
EDL933_RS01625	EDL933_0315	Z0350	ECs314	b0284	paoC	xanthine dehydrogenase family protein molybdopterin-binding subunit
EDL933_RS01630	EDL933_0316	Z0351	ECs315	b0285	paoB	xanthine dehydrogenase family protein subunit M
EDL933_RS01635	EDL933_0317	Z0352	ECs316	b0286	paoA	aldehyde dehydrogenase iron-sulfur subunit
EDL933_RS01640	EDL933_0318	Z0353	ECs317	b0287	yagU	DUF1440 domain-containing protein
EDL933_RS01650	EDL933_0320	Z0356	ECs319	b0289	ecpE	fimbrial chaperone EcpE
EDL933_RS01655	EDL933_0321	Z0357	ECs320	b0290	ecpD	fimbrial adhesin EcpD
EDL933_RS01660	EDL933_0322	Z0358	ECs321	b0291	ecpC	fimbrial biogenesis outer membrane usher protein
EDL933_RS01665	EDL933_0323	Z0359	ECs322	b0292	ecpB	fimbrial chaperone EcpB
EDL933_RS01670	EDL933_0324	Z0360	ECs323	b0293	ecpA	common pilus major fimbrillin subunit EcpA
EDL933_RS01675	EDL933_0325	Z0361	ECs324	b0294	ecpR	ECP biosynthesis operon DNA-binding transcriptional regulator EcpR
EDL933_RS01685	EDL933_0328	---	ECs5701	b4506	ykgO	50S ribosomal protein L36
EDL933_RS01690	EDL933_0329	Z0364	ECs327	b0296	ykgM	type B 50S ribosomal protein L31
EDL933_RS01700	EDL933_0331	---	ECs329			IS66 family insertion sequence element accessory protein TnpB
EDL933_RS01705	EDL933_0332	---	ECs330			IS66-like element ISEc8 family transposase
EDL933_RS01715	EDL933_0333	Z0369	ECs331			NADH-dependent flavin oxidoreductase
EDL933_RS01720	EDL933_0334	Z0370	ECs332			alpha/beta hydrolase
EDL933_RS01725	EDL933_0335	Z0371	ECs333			LysR family transcriptional regulator
EDL933_RS01730	EDL933_0336	Z0372	ECs334			hypothetical protein
EDL933_RS01735	EDL933_0338	Z0374	ECs335			aldo/keto reductase
EDL933_RS01740	EDL933_0339	Z0375	ECs336			intimin-like adhesin FdeC
EDL933_RS01745	EDL933_0340	Z0376	ECs337			helix-turn-helix domain-containing protein
EDL933_RS01750	EDL933_0341	Z0377	ECs338			aldo/keto reductase
EDL933_RS01755	EDL933_0342	Z0378	ECs340	b0301	rclC	reactive chlorine species resistance protein RclC
EDL933_RS01760	EDL933_0343	Z0379, Z0380		b0303	rclB	DUF1471 domain-containing protein
EDL933_RS01765	EDL933_0344	Z0381	ECs342	b0304	rclA	pyridine nucleotide-disulfide oxidoreductase
EDL933_RS01770	EDL933_0345	Z0382	ECs343	b0305	rclR	helix-turn-helix transcriptional regulator
EDL933_RS01775	EDL933_0347	Z0384	ECs344	b0306	ykgE	(Fe-S)-binding protein
EDL933_RS01780	EDL933_0348	Z0385	ECs345	b0307	ykgF	iron-sulfur cluster-binding protein
EDL933_RS01785	EDL933_0349	Z0386	ECs346	b0308	ykgG	lactate utilization protein C
EDL933_RS29150	EDL933_0350	---				hypothetical protein
EDL933_RS01795	EDL933_0351	Z0388	ECs348			hypothetical protein
EDL933_RS01800	EDL933_0352	Z0389	ECs349			autotransporter outer membrane beta-barrel domain-containing protein
EDL933_RS01805	EDL933_0353	Z0390	ECs350			adhesin
EDL933_RS01810	EDL933_0354	Z0391	ECs351			hypothetical protein
EDL933_RS01815	EDL933_0355	Z0392				helix-turn-helix transcriptional regulator
EDL933_RS01835	EDL933_0360	Z0398	ECs357	b0311	betA	choline dehydrogenase
EDL933_RS01840	EDL933_0361	Z0399	ECs358	b0312	betB	betaine-aldehyde dehydrogenase
EDL933_RS01845	EDL933_0362	Z0400	ECs359	b0313	betI	transcriptional regulator BetI
EDL933_RS01850	EDL933_0363	Z0401	ECs360	b0314	betT	choline BCCT transporter BetT
EDL933_RS01855	EDL933_0364	Z0402	ECs362			autotransporter outer membrane beta-barrel domain-containing protein
EDL933_RS01860	EDL933_0365	Z0403	ECs363	b0315	pdeL	EAL domain-containing protein
EDL933_RS01875	EDL933_0369	Z0407	ECs367	b0318	yahD	ankyrin repeat domain-containing protein
EDL933_RS01880	EDL933_0370	Z0408	ECs368	b0319	yahE	DUF2877 domain-containing protein
EDL933_RS01885	EDL933_0371	Z0409	ECs369	b0320	yahF	acyl-CoA synthetase FdrA
EDL933_RS01890	EDL933_0372	Z0410	ECs370	b0321	yahG	DUF1116 domain-containing protein
EDL933_RS01895	EDL933_0373	---	ECs371			hypothetical protein
EDL933_RS01900	EDL933_0375	Z0412	ECs372	b0323	yahI	carbamate kinase family protein
EDL933_RS01905	EDL933_0376	Z0413	ECs373	b0324	yahJ	amidohydrolase family protein
EDL933_RS01910	EDL933_0377	Z0414	ECs5377			ASCH domain-containing protein
EDL933_RS01915	EDL933_0379	Z0415	ECs374			autoinducer 2 ABC transporter substrate-binding protein
EDL933_RS01920	EDL933_0380	Z0416				sugar ABC transporter ATP-binding protein
EDL933_RS01925	EDL933_0381	Z0417	ECs375			sugar ABC transporter ATP-binding protein
EDL933_RS01930	EDL933_0382	Z0418	ECs377			ABC transporter permease
EDL933_RS01935	EDL933_0383	Z0419	ECs378			ABC transporter permease
EDL933_RS01940	EDL933_0384	Z0420	ECs379	b0325	yahK	NADPH-dependent aldehyde reductase YahK
EDL933_RS01945	EDL933_0385	Z0421	ECs380	b0326	yahL	hypothetical protein
EDL933_RS01955	EDL933_0386	Z0424	ECs382	b0328	yahN	membrane protein
EDL933_RS01960	EDL933_0387	Z0425	ECs383	b0329	yahO	DUF1471 domain-containing protein
EDL933_RS01965	EDL933_0389	Z0426	ECs384	b0330	prpR	propionate catabolism operon regulatory protein PrpR
EDL933_RS01970	EDL933_0390	Z0427	ECs385	b0331	prpB	methylisocitrate lyase
EDL933_RS01975	EDL933_0391	Z0428	ECs386	b0333	prpC	2-methylcitrate synthase
EDL933_RS01980	EDL933_0392	Z0429	ECs387	b0334	prpD	2-methylcitrate dehydratase
EDL933_RS01985	EDL933_0393	Z0430	ECs388	b0335	prpE	propionate--CoA ligase
EDL933_RS01990	EDL933_0396	Z0432	ECs389	b0336	codB	cytosine permease
EDL933_RS01995	EDL933_0397	Z0433	ECs390	b0337	codA	cytosine deaminase
EDL933_RS02000	EDL933_0398	Z0434	ECs391	b0338	cynR	transcriptional regulator CynR
EDL933_RS02005	EDL933_0399	Z0435	ECs392	b0339	cynT	carbonic anhydrase
EDL933_RS02010	EDL933_0400	Z0436	ECs393	b0340	cynS	cyanase
EDL933_RS02015	EDL933_0401	Z0437	ECs394	b0341	cynX
EDL933_RS02020	EDL933_0402	Z0438	ECs395	b0342	lacA	galactoside O-acetyltransferase
EDL933_RS02025	EDL933_0403	Z0439	ECs396	b0343	lacY
EDL933_RS02030	EDL933_0404	Z0440	ECs397	b0344	lacZ
EDL933_RS02035	EDL933_0405	Z0441	ECs398	b0345	lacI
EDL933_RS02040	EDL933_0406	Z0442	ECs399			GlxA family transcriptional regulator
EDL933_RS02045	EDL933_0407	Z0443	ECs400			MBL fold metallo-hydrolase
EDL933_RS02050	EDL933_0408	Z0444	ECs401	b0346	mhpR	DNA-binding transcriptional activator MhpR
EDL933_RS02055	EDL933_0409	Z0445	ECs402	b0347	mhpA
EDL933_RS02060	EDL933_0410	Z0446	ECs403	b0348	mhpB
EDL933_RS02065	EDL933_0411	Z0447	ECs404	b0349	mhpC	2-hydroxy-6-oxononadienedioate/2-hydroxy-6-oxononatrienedioate hydrolase
EDL933_RS02070	EDL933_0412	Z0448	ECs405	b0350	mhpD	2-keto-4-pentenoate hydratase
EDL933_RS02075	EDL933_0413	Z0450	ECs406	b0351	mhpF	acetaldehyde dehydrogenase (acetylating)
EDL933_RS02080	EDL933_0414	Z0452	ECs407	b0352	mhpE	4-hydroxy-2-oxovalerate aldolase
EDL933_RS02085	EDL933_0415	Z0453	ECs408	b0353	mhpT	3-(3-hydroxy-phenyl)propionate transporter MhpT
EDL933_RS02090	EDL933_0416	Z0454	ECs409	b0354	yaiL	DUF2058 domain-containing protein
EDL933_RS02095	EDL933_0417	Z0455	ECs410	b0355	frmB	S-formylglutathione hydrolase FrmB
EDL933_RS02100	EDL933_0418	Z0456	ECs411	b0356	frmA	S-(hydroxymethyl)glutathione dehydrogenase
EDL933_RS02105	EDL933_0419	Z0457	ECs412	b0357	frmR	formaldehyde-responsive transcriptional repressor FrmR
EDL933_RS02110	EDL933_0420	Z0458	ECs413
EDL933_RS02115	EDL933_0421	Z0459	ECs414			iron ABC transporter permease
EDL933_RS02120	EDL933_0422	Z0460	ECs415			ABC transporter substrate-binding protein
EDL933_RS02125	EDL933_0423	Z0461	ECs416			MFS transporter
EDL933_RS02130	EDL933_0424	Z0462	ECs417			sensor histidine kinase
EDL933_RS02135	EDL933_0425	Z0463	ECs418			response regulator transcription factor
EDL933_RS02140	EDL933_0426	Z0464	ECs419	b0365	tauA	taurine ABC transporter substrate-binding protein
EDL933_RS02145	EDL933_0427	Z0465	ECs420	b0366	tauB
EDL933_RS02150	EDL933_0428	Z0466	ECs421	b0367	tauC	taurine ABC transporter permease TauC
EDL933_RS02155	EDL933_0429	Z0467	ECs422	b0368	tauD	taurine dioxygenase
EDL933_RS02160	EDL933_0430	Z0468	ECs423	b0369	hemB	porphobilinogen synthase
EDL933_RS02165	EDL933_0431	Z0469	ECs424			autotransporter outer membrane beta-barrel domain-containing protein
EDL933_RS02170	EDL933_0432	Z0470	ECs425	b0375	iprA	hydrogen peroxide resistance inhibitor IprA
EDL933_RS02175	EDL933_0433	Z0472	ECs426	b0376	ampH	D-alanyl-D-alanine-carboxypeptidase/endopeptidase AmpH
EDL933_RS02185	EDL933_0435	Z0473	ECs427	b0377	sbmA	peptide antibiotic transporter SbmA
EDL933_RS02190	EDL933_0436	Z0474	ECs428	b0378	yaiW	surface-exposed outer membrane lipoprotein YaiW
EDL933_RS02195	EDL933_0437	Z0475	ECs429	b0379	yaiY	DUF2755 family protein
EDL933_RS02210	EDL933_0439	Z0477	ECs431	b0381	ddlA	D-alanine--D-alanine ligase A
EDL933_RS02215	EDL933_0440	---				hypothetical protein
EDL933_RS02220	EDL933_0442	Z0478	ECs432	b0382	iraP	anti-adapter protein IraP
EDL933_RS02225	EDL933_0443	Z0479	ECs433	b0383	phoA	alkaline phosphatase
EDL933_RS02230	EDL933_0444	Z0480	ECs434	b0384	psiF	phosphate starvation-inducible protein PsiF
EDL933_RS02235	EDL933_0445	Z0481	ECs435	b0385	dgcC
EDL933_RS02240	EDL933_0446	Z0482	ECs436	b0386	proC	pyrroline-5-carboxylate reductase
EDL933_RS02245	EDL933_0447	Z0483	ECs437	b0387	yaiI	YaiI/YqxD family protein
EDL933_RS02250	EDL933_0448	Z0484	ECs438	b0388	aroL	shikimate kinase AroL
EDL933_RS02255	EDL933_0449	Z0485	ECs439	b0389	yaiA	protein YaiA
EDL933_RS02265	EDL933_0450	Z0486	ECs440	b0390	aroM	AroM family protein
EDL933_RS02270	EDL933_0451	Z0487	ECs441	b0391	ppnP	pyrimidine/purine nucleoside phosphorylase
EDL933_RS02280	EDL933_0453	Z0491	ECs443	b4732	ykiD	hypothetical protein
EDL933_RS02285	EDL933_0454	Z0492	ECs444	b0393	rdgC	recombination-associated protein RdgC
EDL933_RS02290	EDL933_0455	Z0493	ECs445	b0394	mak	fructokinase
EDL933_RS02295	EDL933_0457	Z0494	ECs446	b0396	araJ	MFS transporter AraJ
EDL933_RS02300	EDL933_0458	Z0495	ECs447	b0397	sbcC	exonuclease subunit SbcC
EDL933_RS02305	EDL933_0459	Z0496	ECs448	b0398	sbcD	exonuclease subunit SbcD
EDL933_RS02310	EDL933_0461	Z0497	ECs449	b0399	phoB	phosphate response regulator transcription factor PhoB
EDL933_RS02315	EDL933_0462	Z0498	ECs450	b0400	phoR
EDL933_RS02320	EDL933_0464	Z0499	ECs451	b0401	brnQ	branched-chain amino acid transporter carrier protein BrnQ
EDL933_RS02325	EDL933_0465	Z0500	ECs452	b0402	proY	proline-specific permease ProY
EDL933_RS02330	EDL933_0466	Z0501	ECs453	b0403	malZ	maltodextrin glucosidase
EDL933_RS02335	EDL933_0468	Z0502	ECs454			hypothetical protein
EDL933_RS02340	EDL933_0469	Z0503	ECs455	b0404	acpH	ACP phosphodiesterase
EDL933_RS02345	EDL933_0470	Z0504	ECs456	b0405	queA	tRNA preQ1(34) S-adenosylmethionine ribosyltransferase-isomerase QueA
EDL933_RS02350	EDL933_0471	Z0505	ECs457	b0406	tgt	tRNA guanosine(34) transglycosylase Tgt
EDL933_RS02355	EDL933_0472	Z0506	ECs458	b0407	yajC	preprotein translocase subunit YajC
EDL933_RS02360	EDL933_0473	Z0507	ECs459	b0408	secD	protein translocase subunit SecD
EDL933_RS02365	EDL933_0474	Z0508	ECs460	b0409	secF	protein translocase subunit SecF
EDL933_RS02370	EDL933_0476	Z0509	ECs461			type II toxin-antitoxin system ParD family antitoxin
EDL933_RS02375	EDL933_0477	Z0510	ECs462			type II toxin-antitoxin system RelE/ParE family toxin
EDL933_RS02380	EDL933_0478	Z0511	ECs463	b0410	yajD	HNH nuclease family protein
EDL933_RS02390	EDL933_0479	Z0512	ECs464	b0411	tsx	nucleoside-specific channel-forming protein Tsx
EDL933_RS02395	EDL933_0480	Z0513	ECs465	b0412	yajI	DUF3251 domain-containing protein
EDL933_RS02400	EDL933_0481	Z0514	ECs466	b0413	nrdR	transcriptional regulator NrdR
EDL933_RS02405	EDL933_0482	Z0515	ECs467	b0414	ribD	bifunctional diaminohydroxyphosphoribosylaminopyrimidine deaminase/5-amino-6-(5-phosphoribosylamino)uracil reductase RibD
EDL933_RS02410	EDL933_0483	Z0516	ECs468	b0415	ribE	6%2C7-dimethyl-8-ribityllumazine synthase
EDL933_RS02415	EDL933_0484	Z0518	ECs469	b0416	nusB
EDL933_RS02420	EDL933_0485	Z0519	ECs470	b0417	thiL	thiamine-phosphate kinase
EDL933_RS02425	EDL933_0486	Z0520	ECs471			phosphatidylglycerophosphatase A
EDL933_RS02430	EDL933_0487	Z0521	ECs472			pentapeptide repeat-containing protein
EDL933_RS02435	EDL933_0488	Z0522	ECs473	b0419	yajO	1-deoxyxylulose-5-phosphate synthase YajO
EDL933_RS02440	EDL933_0489	Z0523	ECs474	b0420	dxs	1-deoxy-D-xylulose-5-phosphate synthase
EDL933_RS02445	EDL933_0490	Z0524	ECs475	b0421	ispA	(2E%2C6E)-farnesyl diphosphate synthase
EDL933_RS02450	EDL933_0491	Z0525	ECs476	b0422	xseB	exodeoxyribonuclease VII small subunit
EDL933_RS02455	EDL933_0493	Z0526	ECs477	b0423	thiI	tRNA 4-thiouridine(8) synthase ThiI
EDL933_RS02460	EDL933_0494	Z0527	ECs478	b0424	yajL	protein deglycase YajL
EDL933_RS02465	EDL933_0495	Z0528	ECs479	b0425	panE	2-dehydropantoate 2-reductase
EDL933_RS02470	EDL933_0496	Z0529	ECs480	b0426	yajQ	YajQ family cyclic di-GMP-binding protein
EDL933_RS02475	EDL933_0497	Z0530	ECs481	b0427	yajR	MFS transporter
EDL933_RS02480	EDL933_0498	Z0531	ECs482	b0428	cyoE	protoheme IX farnesyltransferase
EDL933_RS02485	EDL933_0499	Z0532	ECs483	b0429	cyoD	cytochrome o ubiquinol oxidase subunit IV
EDL933_RS02490	EDL933_0500	Z0533	ECs484	b0430	cyoC	cytochrome o ubiquinol oxidase subunit III
EDL933_RS02495	EDL933_0501	Z0534	ECs485	b0431	cyoB	cytochrome o ubiquinol oxidase subunit I
EDL933_RS02500	EDL933_0502	Z0535	ECs486	b0432	cyoA	cytochrome o ubiquinol oxidase subunit II
EDL933_RS02505	EDL933_0503	Z0536	ECs487	b0433	ampG	muropeptide MFS transporter AmpG
EDL933_RS29460	EDL933_0505	---				hypothetical protein
EDL933_RS02515	EDL933_0506	Z0539	ECs489	b0435	bolA	transcriptional regulator BolA
EDL933_RS02520	EDL933_0507	---				hypothetical protein
EDL933_RS02525	EDL933_0508	Z0541	ECs490	b0436	tig	trigger factor
EDL933_RS02530	EDL933_0509	Z0542	ECs491	b0437	clpP	ATP-dependent Clp endopeptidase proteolytic subunit ClpP
EDL933_RS02535	EDL933_0510	Z0543	ECs492	b0438	clpX	ATP-dependent Clp protease ATP-binding subunit ClpX
EDL933_RS02540	EDL933_0511	Z0545	ECs493	b0439	lon	endopeptidase La
EDL933_RS02545	EDL933_0512	Z0547	ECs494	b0440	hupB	DNA-binding protein HU-beta
EDL933_RS02550	EDL933_0513	Z0548	ECs495	b0441	ppiD	peptidylprolyl isomerase
EDL933_RS02555	EDL933_0514	Z0549	ECs496	b0442	ybaV	hypothetical protein
EDL933_RS02560	EDL933_0516	Z0550	ECs497	b0443	fadM	YbgC/FadM family acyl-CoA thioesterase
EDL933_RS02565	EDL933_0517	Z0551	ECs498	b0444	queC	7-cyano-7-deazaguanine synthase QueC
EDL933_RS02570	EDL933_0518	Z0552	ECs499	b0445	ybaE	SgrR family transcriptional regulator
EDL933_RS02575	EDL933_0519	Z0553	ECs500	b0446	cof	HMP-PP phosphatase
EDL933_RS02580	EDL933_0521	Z0555	ECs501	b0447	decR	Lrp/AsnC family transcriptional regulator
EDL933_RS02585	EDL933_0522	Z0557	ECs502	b0448	mdlA	SmdA family multidrug ABC transporter permease/ATP-binding protein
EDL933_RS02590	EDL933_0523	Z0559	ECs503	b0449	mdlB	SmdB family multidrug efflux ABC transporter permease/ATP-binding protein
EDL933_RS02595	EDL933_0525	Z0562	ECs504	b0450	glnK	P-II family nitrogen regulator
EDL933_RS02600	EDL933_0526	Z0563	ECs505	b0451	amtB	ammonium transporter AmtB
EDL933_RS02605	EDL933_0527	Z0564	ECs506	b0452	tesB	acyl-CoA thioesterase II
EDL933_RS02610	EDL933_0529	Z0565	ECs507	b0453	ybaY	hypothetical protein
EDL933_RS02615	EDL933_0530	Z0566	ECs508	b0454	atl	DNA base-flipping protein
EDL933_RS02620	EDL933_0531	Z0568	ECs509	b0456	ybaA	DUF1428 domain-containing protein
EDL933_RS02625	EDL933_0532	Z0569	ECs510	b0457	pdeB	cyclic-guanylate-specific phosphodiesterase PdeB
EDL933_RS02630	EDL933_0533	Z0570	ECs511	b0458	ylaC	hypothetical protein
EDL933_RS02635	EDL933_0534	Z0571	ECs512	b0459	maa	maltose O-acetyltransferase
EDL933_RS02640	EDL933_0535	Z0573	ECs513	b0460	hha	hemolysin expression modulator Hha
EDL933_RS02645	EDL933_0536	Z0574	ECs514	b0461	tomB	Hha toxicity modulator TomB
EDL933_RS02650	EDL933_0537	Z0576	ECs515	b0462	acrB	multidrug efflux RND transporter permease subunit
EDL933_RS02655	EDL933_0538	Z0578	ECs516	b0463	acrA	multidrug efflux RND transporter periplasmic adaptor subunit AcrA
EDL933_RS02660	EDL933_0539	Z0579	ECs517	b0464	acrR	multidrug efflux transporter transcriptional repressor AcrR
EDL933_RS02665	EDL933_0540	Z0581	ECs518	b0465	mscK	mechanosensitive channel MscK
EDL933_RS02670	EDL933_0541	Z0583	ECs519	b0466	ybaM	DUF2496 domain-containing protein
EDL933_RS02675	EDL933_0542	Z0584	ECs520	b0467	priC	primosomal replication protein N''
EDL933_RS02680	EDL933_0543	Z0585	ECs521	b0468	ybaN	DUF454 family protein
EDL933_RS02685	EDL933_0544	Z0586	ECs522	b0469	apt	adenine phosphoribosyltransferase
EDL933_RS02690	EDL933_0545	Z0587	ECs523	b0470	dnaX	DNA polymerase III subunit gamma/tau
EDL933_RS02695	EDL933_0546	Z0588	ECs524	b0471	ybaB	YbaB/EbfC family nucleoid-associated protein
EDL933_RS02700	EDL933_0547	Z0589	ECs525	b0472	recR	recombination protein RecR
EDL933_RS02705	EDL933_0548	Z0590	ECs526	b0473	htpG	molecular chaperone HtpG
EDL933_RS02710	EDL933_0550	Z0591	ECs527	b0474	adk	adenylate kinase
EDL933_RS02715	EDL933_0551	Z0592	ECs528	b0475	hemH	ferrochelatase
EDL933_RS02720	EDL933_0552	Z0593	ECs529	b0476	aes	acetyl esterase
EDL933_RS02725	EDL933_0553	Z0596	ECs530	b0477	gsk	inosine/guanosine kinase
EDL933_RS02730	EDL933_0554	Z0597	ECs531	b0478	ybaL	Kef family K(+) transporter
EDL933_RS02735	EDL933_0555	Z0598	ECs532	b0479	fsr	MFS transporter
EDL933_RS02740	EDL933_0556	Z0599	ECs533	b0480	ushA
EDL933_RS02745	EDL933_0557	Z0600	ECs534	b0481	ybaK	Cys-tRNA(Pro)/Cys-tRNA(Cys) deacylase YbaK
EDL933_RS02750	EDL933_0558	Z0601	ECs535	b0482	ybaP	hypothetical protein
EDL933_RS02755	EDL933_0559	Z0602	ECs536	b0483	ybaQ	HigA family addiction module antidote protein
EDL933_RS02760	EDL933_0561	Z0604	ECs537	b0484	copA
EDL933_RS02765	EDL933_0562	Z0606	ECs538	b0485	glsA	glutaminase A
EDL933_RS02770	EDL933_0563	Z0607	ECs539	b0486	ybaT	amino acid permease
EDL933_RS02775	EDL933_0564	Z0608	ECs540			TolC family outer membrane protein
EDL933_RS02780	EDL933_0565	Z0609	ECs541			BapA prefix-like domain-containing protein
EDL933_RS02785	EDL933_0566	Z0615	ECs542			Ig-like domain repeat protein
EDL933_RS02790	EDL933_0567	Z0634	ECs543			type I secretion system permease/ATPase
EDL933_RS02795	EDL933_0568	Z0635	ECs544			HlyD family type I secretion periplasmic adaptor subunit
EDL933_RS02800	EDL933_0569	Z0636	ECs545			HTH-type transcriptional regulator CueR
EDL933_RS02805	EDL933_0570	---				hypothetical protein
EDL933_RS02810	EDL933_0571	Z0638	ECs546			lipoprotein
EDL933_RS02815	EDL933_0572	Z0639	ECs548			adhesin
EDL933_RS02820	EDL933_0575	Z0640	ECs549			hypothetical protein
EDL933_RS02825	EDL933_0576	Z0641	ECs551	b0488	ybbJ	NfeD family protein
EDL933_RS02830	EDL933_0577	Z0642	ECs552	b0489	qmcA	SPFH/Band 7/PHB domain protein
EDL933_RS02835	EDL933_0578	Z0643	ECs553	b0490	fetA	iron ABC transporter ATP-binding protein FetA
EDL933_RS02840	EDL933_0579	Z0644	ECs554	b0491	fetB	iron export ABC transporter permease subunit FetB
EDL933_RS02845	EDL933_0580	Z0645	ECs555	b0492	cnoX	chaperedoxin
EDL933_RS02850	EDL933_0581	Z0646	ECs556	b0493	ybbO	NADP(+)-dependent aldehyde reductase
EDL933_RS02855	EDL933_0582	Z0647	ECs557	b0494	tesA	multifunctional acyl-CoA thioesterase I/protease I/lysophospholipase L1
EDL933_RS02860	EDL933_0583	Z0648	ECs558	b0495	ybbA	ABC transporter ATP-binding protein
EDL933_RS02865	EDL933_0584	Z0649	ECs559	b0496	ybbP	ABC transporter permease
EDL933_RS02870	EDL933_0585	Z0651	ECs560	b0497	rhsD	RHS repeat protein
EDL933_RS02885	EDL933_0588	Z0657	ECs564	b0503	selU	tRNA 2-selenouridine(34) synthase MnmH
EDL933_RS02890	EDL933_0589	Z0658	ECs565	b0504	allS	HTH-type transcriptional activator AllS
EDL933_RS02895	EDL933_0590	Z0659	ECs566	b0505	allA	ureidoglycolate lyase
EDL933_RS02900	EDL933_0591	Z0660	ECs567	b0506	allR	HTH-type transcriptional repressor AllR
EDL933_RS02905	EDL933_0592	Z0661	ECs568	b0507	gcl	glyoxylate carboligase
EDL933_RS02910	EDL933_0593	Z0662	ECs569	b0508	hyi	hydroxypyruvate isomerase
EDL933_RS02915	EDL933_0594	Z0663	ECs570	b0509	glxR	2-hydroxy-3-oxopropionate reductase
EDL933_RS02920	EDL933_0595	Z0664, Z0665	ECs572	b0511	ybbW	putative allantoin permease
EDL933_RS02930	EDL933_0598	Z0668	ECs575	b0513	ybbY	uracil/xanthine transporter
EDL933_RS02935	EDL933_0599	Z0669	ECs576	b0514	glxK	glycerate 3-kinase
EDL933_RS02940	EDL933_0600	Z0670	ECs577	b0515	allE	(S)-ureidoglycine aminohydrolase
EDL933_RS02945	EDL933_0601	Z0671	ECs578	b0516	allC	allantoate deiminase
EDL933_RS02950	EDL933_0602	Z0672	ECs579	b0517	allD	ureidoglycolate dehydrogenase
EDL933_RS02955	EDL933_0603	Z0673	ECs580	b0518	fdrA	acyl-CoA synthetase FdrA
EDL933_RS02960	EDL933_0604	Z0674	ECs581	b4572	ylbE	DUF1116 domain-containing protein
EDL933_RS02965	EDL933_0605	Z0675	ECs582	b0520	ylbF	DUF2877 domain-containing protein
EDL933_RS02970	EDL933_0606	Z0676	ECs583			carbamate kinase
EDL933_RS02975	EDL933_0607	Z0677	ECs584	b0522	purK	5-(carboxyamino)imidazole ribonucleotide synthase
EDL933_RS02980	EDL933_0608	Z0678	ECs585	b0523	purE	5-(carboxyamino)imidazole ribonucleotide mutase
EDL933_RS02985	EDL933_0609	Z0679	ECs586	b0524	lpxH	UDP-2%2C3-diacylglucosamine diphosphatase
EDL933_RS02990	EDL933_0610	Z0680	ECs587	b0525	ppiB	peptidylprolyl isomerase B
EDL933_RS02995	EDL933_0611	Z0681	ECs588	b0526	cysS	cysteine--tRNA ligase
EDL933_RS03000	EDL933_0612	Z0682	ECs589	b0527	ybcI	metal-dependent hydrolase
EDL933_RS03005	EDL933_0613	Z0683	ECs590	b0528	ybcJ	ribosome-associated protein YbcJ
EDL933_RS03010	EDL933_0614	Z0684	ECs591	b0529	folD	bifunctional methylenetetrahydrofolate dehydrogenase/methenyltetrahydrofolate cyclohydrolase FolD
EDL933_RS03015	EDL933_0615	Z0686	ECs592	b0530	sfmA	type 1 fimbrial protein subunit FimA
EDL933_RS03020	EDL933_0616	Z0688	ECs593	b0531	sfmC	type 1 fimbriae chaperone FimC
EDL933_RS03025	EDL933_0617	Z0689	ECs594	b0532	sfmD	fimbrial biogenesis outer membrane usher protein
EDL933_RS03030	EDL933_0618	Z0690	ECs595	b0533	sfmH	type 1 fimbrin D-mannose specific adhesin FimH
EDL933_RS03040	EDL933_0620	Z0693	ECs597	b0535	fimZ	fimbriae biosynthesis transcriptional regulator FimZ
EDL933_RS03050	EDL933_0622	Z0696	ECs598	b0566	envY	helix-turn-helix domain-containing protein
EDL933_RS03055	EDL933_0623	Z0697	ECs599	b0567	ybcH	DUF4434 family protein
EDL933_RS03060	EDL933_0624	Z0698	ECs600	b0568	nfrA	phage receptor
EDL933_RS03065	EDL933_0625	Z0699	ECs601	b0569	nfrB
EDL933_RS03070	EDL933_0626	Z0700	ECs602			ISAs1 family transposase
EDL933_RS03075	EDL933_0627	Z0701				hypothetical protein
EDL933_RS03080	EDL933_0628	Z0702	ECs603			RHS repeat protein
EDL933_RS03085	EDL933_0629	---	ECs604			hypothetical protein
EDL933_RS03090	EDL933_0630	Z0705	ECs605			type IV secretion protein Rhs
EDL933_RS03095	EDL933_0631	Z0706	ECs606			DUF1795 domain-containing protein
EDL933_RS03100	EDL933_0632	Z0707	ECs607			type VI secretion system tip protein VgrG
EDL933_RS03105	EDL933_0633	Z0708	ECs608	b0570	cusS	Cu(+)/Ag(+) sensor histidine kinase CusS
EDL933_RS03110	EDL933_0634	Z0709	ECs609	b0571	cusR	copper response regulator transcription factor CusR
EDL933_RS29515	EDL933_0635	---				hypothetical protein
EDL933_RS03115	EDL933_0636	Z0711	ECs610	b0572	cusC	Cu(+)/Ag(+) efflux RND transporter outer membrane channel CusC
EDL933_RS03120	EDL933_0637	Z0712	ECs611	b0573	cusF	Cu(+)/Ag(+) efflux RND transporter periplasmic metallochaperone CusF
EDL933_RS03125	EDL933_0638	Z0713	ECs612	b0574	cusB	Cu(+)/Ag(+) efflux RND transporter periplasmic adaptor subunit CusB
EDL933_RS03130	EDL933_0639	Z0714	ECs613	b0575	cusA	Cu(+)/Ag(+) efflux RND transporter permease subunit CusA
EDL933_RS03135	EDL933_0640	Z0715	ECs614	b0576	pheP	phenylalanine transporter
EDL933_RS03140	EDL933_0641	Z0716	ECs615	b0577	ybdG	mechanosensitive ion channel family protein
EDL933_RS03145	EDL933_0642	Z0717	ECs616	b0578	nfsB	oxygen-insensitive NAD(P)H nitroreductase
EDL933_RS03150	EDL933_0643	Z0718	ECs617	b0579	ybdF	MmcQ/YjbR family DNA-binding protein
EDL933_RS03155	EDL933_0644	Z0719	ECs618	b0580	ybdJ	DUF1158 domain-containing protein
EDL933_RS03160	EDL933_0645	Z0720	ECs619	b0581	ybdK	glutamate--cysteine ligase
EDL933_RS03165	EDL933_0646	---				hypothetical protein
EDL933_RS03170	EDL933_0647	---	ECs620	b4415	hokE	type I toxin-antitoxin system Hok family toxin
EDL933_RS03175	EDL933_0649	Z0722	ECs621			type I toxin-antitoxin system Hok family toxin
EDL933_RS03180	EDL933_0651	Z0723	ECs622	b0583	entD	enterobactin synthase subunit EntD
EDL933_RS03190	EDL933_0652	Z0724	ECs623	b0584	fepA	siderophore enterobactin receptor FepA
EDL933_RS03195	EDL933_0654	Z0725	ECs624	b0585	fes	enterochelin esterase
EDL933_RS03200	EDL933_0655	Z0726	ECs5381	b4511	ybdZ	MbtH family protein
EDL933_RS03205	EDL933_0656	Z0727	ECs625	b0586	entF
EDL933_RS03210	EDL933_0657	Z0728	ECs626	b0587	fepE	LPS O-antigen length regulator
EDL933_RS03215	EDL933_0658	Z0729	ECs627	b0588	fepC	iron-enterobactin ABC transporter ATP-binding protein
EDL933_RS03220	EDL933_0659	Z0731	ECs628	b0589	fepG	iron-enterobactin ABC transporter permease
EDL933_RS03225	EDL933_0660	Z0732	ECs629	b0590	fepD	Fe(3+)-siderophore ABC transporter permease
EDL933_RS03230	EDL933_0661	Z0733	ECs630	b0591	entS	enterobactin transporter EntS
EDL933_RS03235	EDL933_0662	Z0734	ECs631	b0592	fepB	Fe2+-enterobactin ABC transporter substrate-binding protein
EDL933_RS03240	EDL933_0663	Z0735	ECs632	b0593	entC	isochorismate synthase EntC
EDL933_RS03245	EDL933_0664	Z0736	ECs633	b0594	entE
EDL933_RS03250	EDL933_0665	Z0737	ECs634	b0595	entB	enterobactin biosynthesis bifunctional isochorismatase/aryl carrier protein EntB
EDL933_RS03255	EDL933_0666	Z0738	ECs635	b0596	entA	2%2C3-dihydro-2%2C3-dihydroxybenzoate dehydrogenase
EDL933_RS03260	EDL933_0667	Z0739	ECs636	b0597	entH	proofreading thioesterase EntH
EDL933_RS03265	EDL933_0668	Z0740	ECs637	b0598	cstA	carbon starvation protein CstA
EDL933_RS03270	EDL933_0670	---	ECs5382	b4512	ybdD	YbdD/YjiX family protein
EDL933_RS03275	EDL933_0671	Z0742	ECs638	b0599	hcxA	hydroxycarboxylate dehydrogenase HcxA
EDL933_RS03280	EDL933_0672	Z0743	ECs639	b0600	ybdL	methionine-oxo-acid transaminase
EDL933_RS03285	EDL933_0673	Z0744	ECs640	b0601	ybdM	hypothetical protein
EDL933_RS03290	EDL933_0674	Z0746	ECs641	b0602	ybdN	phosphoadenosine phosphosulfate reductase
EDL933_RS03295	EDL933_0675	Z0747	ECs642	b0603	ybdO	LysR family transcriptional regulator
EDL933_RS03300	EDL933_0676	Z0748	ECs643	b0604	dsbG	thiol:disulfide interchange protein DsbG
EDL933_RS03305	EDL933_0677	Z0749	ECs644	b0605	ahpC	alkyl hydroperoxide reductase subunit C
EDL933_RS03310	EDL933_0678	Z0750	ECs645	b0606	ahpF	alkyl hydroperoxide reductase subunit F
EDL933_RS03315	EDL933_0679	Z0751	ECs646	b0607	uspG	universal stress protein UspG
EDL933_RS03320	EDL933_0681	Z0752	ECs647	b0608	ybdR	glutathione-dependent formaldehyde dehydrogenase
EDL933_RS03330	EDL933_0683	Z0753, Z0754	ECs649	b0610	rnk	nucleoside diphosphate kinase regulator
EDL933_RS03335	EDL933_0684	Z0755	ECs650	b0611	rna	ribonuclease I
EDL933_RS03340	EDL933_0685	Z0756	ECs651	b0612	citT	citrate/succinate antiporter CitT
EDL933_RS03345	EDL933_0686	Z0757	ECs652	b0613	citG
EDL933_RS03350	EDL933_0687	Z0758	ECs653	b0614	citX	citrate lyase holo-[acyl-carrier protein] synthase
EDL933_RS03355	EDL933_0688	Z0759	ECs654	b0615	citF	citrate lyase subunit alpha
EDL933_RS03360	EDL933_0689	Z0760	ECs655	b0616	citE	citrate (pro-3S)-lyase subunit beta
EDL933_RS03365	EDL933_0690	Z0761	ECs656	b0617	citD	citrate lyase acyl carrier protein
EDL933_RS03370	EDL933_0691	Z0762	ECs657	b0618	citC	[citrate (pro-3S)-lyase] ligase
EDL933_RS03375	EDL933_0692	Z0764	ECs658	b0619	dpiB
EDL933_RS03380	EDL933_0693	Z0765	ECs659	b0620	dpiA
EDL933_RS03385	EDL933_0694	Z0766	ECs660	b0621	dcuC	anaerobic C4-dicarboxylate transporter DcuC
EDL933_RS03390	EDL933_0695	Z0767	ECs661	b0622	pagP
EDL933_RS03395	EDL933_0696	Z0769	ECs662	b0623	cspE	transcription antiterminator/RNA stability regulator CspE
EDL933_RS03400	EDL933_0697	Z0770	ECs663	b0624	crcB	fluoride efflux transporter CrcB
EDL933_RS03405	EDL933_0698	Z0771	ECs664	b4581	ybeM	deaminated glutathione amidase
EDL933_RS03410	EDL933_0699	Z0772	ECs665	b0627	tatE
EDL933_RS03415	EDL933_0700	Z0773	ECs666	b0628	lipA	lipoyl synthase
EDL933_RS29540	EDL933_0701	---				hypothetical protein
EDL933_RS03420	EDL933_0702	Z0774	ECs667	b0629	ybeF	DNA-binding transcriptional regulator
EDL933_RS03430	EDL933_0703	Z0775	ECs668	b0630	lipB	lipoyl(octanoyl) transferase LipB
EDL933_RS03435	EDL933_0704	Z0776	ECs669	b0631	ybeD	DUF493 family protein
EDL933_RS03440	EDL933_0705	Z0777	ECs670	b0632	dacA	D-alanyl-D-alanine carboxypeptidase DacA
EDL933_RS03445	EDL933_0707	Z0778	ECs671	b0633	rlpA	endolytic peptidoglycan transglycosylase RlpA
EDL933_RS03450	EDL933_0708	Z0780	ECs672	b0634	mrdB	peptidoglycan glycosyltransferase MrdB
EDL933_RS03455	EDL933_0709	Z0781	ECs673	b0635	mrdA	peptidoglycan DD-transpeptidase MrdA
EDL933_RS03460	EDL933_0710	Z0782	ECs674	b0636	rlmH	23S rRNA (pseudouridine(1915)-N(3))-methyltransferase RlmH
EDL933_RS03465	EDL933_0711	Z0783	ECs675	b0637	rsfS	ribosome silencing factor
EDL933_RS03470	EDL933_0712	Z0785	ECs676	b0638	cobC	adenosylcobalamin/alpha-ribazole phosphatase
EDL933_RS03475	EDL933_0713	Z0786	ECs677	b0639	nadD	nicotinate-nucleotide adenylyltransferase
EDL933_RS03480	EDL933_0714	Z0787	ECs678	b0640	holA	DNA polymerase III subunit delta
EDL933_RS03485	EDL933_0715	Z0788	ECs679	b0641	lptE	LPS assembly lipoprotein LptE
EDL933_RS03490	EDL933_0716	Z0789	ECs680	b0642	leuS	leucine--tRNA ligase
EDL933_RS03495	EDL933_0717	Z0790	ECs681	b0643	ybeL	zinc ribbon-containing protein
EDL933_RS03505	EDL933_0720	Z0794	ECs683	b0645	ybeR	DUF1266 domain-containing protein
EDL933_RS03510	EDL933_0721	Z0795	ECs684	b0646	djlB	J domain-containing protein
EDL933_RS03515	EDL933_0722	Z0796	ECs685	b0647	ybeT	sel1 repeat family protein
EDL933_RS03520	EDL933_0723	Z0797	ECs686	b0648	ybeU	DUF1266 domain-containing protein
EDL933_RS32005	EDL933_0724	---				J domain-containing protein
EDL933_RS32010	EDL933_0725	---				hypothetical protein
EDL933_RS03530	EDL933_0727	Z0800	ECs689	b0650	hscC	molecular chaperone HscC
EDL933_RS03535	EDL933_0728	Z0801	ECs690	b0651	rihA	pyrimidine-specific ribonucleoside hydrolase RihA
EDL933_RS03540	EDL933_0729	Z0802	ECs691	b0652	gltL
EDL933_RS03545	EDL933_0730	Z0803	ECs692	b0653	gltK	glutamate/aspartate ABC transporter permease GltK
EDL933_RS03550	EDL933_0731	Z0804	ECs693	b0654	gltJ	glutamate/aspartate ABC transporter permease GltJ
EDL933_RS03555	EDL933_0732	Z0805	ECs694	b0655	gltI	glutamate/aspartate ABC transporter substrate-binding protein GltI
EDL933_RS03560	EDL933_0734	Z0806	ECs695	b0657	lnt	apolipoprotein N-acyltransferase
EDL933_RS03565	EDL933_0735	Z0807	ECs696	b0658	ybeX	magnesium/cobalt transporter CorC
EDL933_RS03570	EDL933_0736	Z0808	ECs697	b0659	ybeY	rRNA maturation RNase YbeY
EDL933_RS03575	EDL933_0737	Z0809	ECs698	b0660	ybeZ	PhoH-like protein
EDL933_RS03580	EDL933_0739	Z0810	ECs699	b0661	miaB	tRNA (N6-isopentenyl adenosine(37)-C2)-methylthiotransferase MiaB
EDL933_RS03585	EDL933_0740	Z0811	ECs700	b0662	ubiF
EDL933_RS03625	EDL933_0741	Z0821	ECs704	b0674	asnB
EDL933_RS03630	EDL933_0743	Z0822	ECs705	b0675	umpH	ribonucleotide monophosphatase NagD
EDL933_RS03635	EDL933_0744	Z0823	ECs706	b0676	nagC	DNA-binding transcriptional regulator NagC
EDL933_RS03640	EDL933_0745	Z0824	ECs707	b0677	nagA	N-acetylglucosamine-6-phosphate deacetylase
EDL933_RS03645	EDL933_0746	Z0825	ECs708	b0678	nagB	glucosamine-6-phosphate deaminase
EDL933_RS03650	EDL933_0748	Z0826	ECs709	b0679	nagE	PTS N-acetyl glucosamine transporter subunit IIABC
EDL933_RS03655	EDL933_0750	Z0827	ECs710	b0680	glnS	glutamine--tRNA ligase
EDL933_RS03670	EDL933_0754	Z0830	ECs713	b0682	chiQ	hypothetical protein
EDL933_RS03675	EDL933_0755	Z0831	ECs714	b0683	fur	ferric iron uptake transcriptional regulator
EDL933_RS03690	EDL933_0756	Z0832	ECs715	b0684	fldA	flavodoxin FldA
EDL933_RS03695	EDL933_0757	Z0834	ECs716	b0685	ybfE	LexA regulated protein
EDL933_RS03700	EDL933_0758	Z0835	ECs717	b0686	ybfF	esterase
EDL933_RS03705	EDL933_0759	Z0836	ECs718	b0687	seqA	replication initiation negative regulator SeqA
EDL933_RS03710	EDL933_0760	Z0837	ECs719	b0688	pgm	alpha-D-glucose phosphate-specific phosphoglucomutase
EDL933_RS03715	EDL933_0761	Z0838	ECs720	b0692	potE	putrescine-ornithine antiporter
EDL933_RS03720	EDL933_0762	Z0839	ECs721	b0693	speF	ornithine decarboxylase SpeF
EDL933_RS29570	EDL933_0763	---				hypothetical protein
EDL933_RS03730	EDL933_0764	Z0841	ECs722	b0694	kdpE	two-component system response regulator KdpE
EDL933_RS03735	EDL933_0765	Z0842	ECs723	b0695	kdpD	two-component system sensor histidine kinase KdbD
EDL933_RS03740	EDL933_0766	Z0843	ECs724	b0696	kdpC	K(+)-transporting ATPase subunit C
EDL933_RS03745	EDL933_0767	Z0844	ECs725	b0697	kdpB	potassium-transporting ATPase subunit KdpB
EDL933_RS03750	EDL933_0768	Z0845	ECs726	b0698	kdpA	potassium-transporting ATPase subunit KdpA
EDL933_RS03760	EDL933_0769	Z0846	ECs728	b0699	ybfA	DUF2517 family protein
EDL933_RS03765	EDL933_0770	Z0851	ECs729	b0700	rhsC	RHS repeat protein
EDL933_RS03770	EDL933_0771	Z0853	ECs730	b0704	ybfC	hypothetical protein
EDL933_RS03780	EDL933_0772	Z0857, Z0854	ECs731			ISAs1 family transposase
EDL933_RS03785	EDL933_0773	Z0858	ECs732	b0707	ybgA	DUF1722 domain-containing protein
EDL933_RS03790	EDL933_0774	Z0859	ECs733	b0708	phr	deoxyribodipyrimidine photo-lyase
EDL933_RS03795	EDL933_0775	Z0860	ECs734	b0709	dtpD	dipeptide permease DtpD
EDL933_RS03800	EDL933_0776	Z0861	ECs735	b0710	ybgI	Nif3-like dinuclear metal center hexameric protein
EDL933_RS03805	EDL933_0777	Z0862	ECs736	b0711	pxpB	5-oxoprolinase subunit PxpB
EDL933_RS03810	EDL933_0778	Z0863	ECs737	b0712	pxpC	5-oxoprolinase subunit PxpC
EDL933_RS03815	EDL933_0779	Z0864	ECs738	b0713	pxpA	5-oxoprolinase subunit PxpA
EDL933_RS03820	EDL933_0780	Z0865	ECs739	b0714	nei	endonuclease VIII
EDL933_RS03825	EDL933_0781	Z0867	ECs740	b0715	abrB	AbrB family transcriptional regulator
EDL933_RS03830	EDL933_0782	Z0868	ECs741	b0716	ybgO	hypothetical protein
EDL933_RS03835	EDL933_0783	Z0869	ECs742	b0717	ybgP	molecular chaperone
EDL933_RS03845	EDL933_0786	Z0872	ECs744	b0719	ybgD	type 1 fimbrial protein
EDL933_RS03850	EDL933_0787	Z0873	ECs745	b0720	gltA	citrate (Si)-synthase
EDL933_RS03855	EDL933_0788	---				hypothetical protein
EDL933_RS03865	EDL933_0791	Z0876	ECs747	b0722	sdhD	succinate dehydrogenase membrane anchor subunit
EDL933_RS03870	EDL933_0792	Z0877	ECs748	b0723	sdhA	succinate dehydrogenase flavoprotein subunit
EDL933_RS03875	EDL933_0793	Z0878	ECs749	b0724	sdhB
EDL933_RS03885	EDL933_0795	Z0880	ECs751	b0726	sucA	2-oxoglutarate dehydrogenase E1 component
EDL933_RS03890	EDL933_0796	Z0881	ECs752	b0727	sucB	2-oxoglutarate dehydrogenase complex dihydrolipoyllysine-residue succinyltransferase
EDL933_RS03895	EDL933_0797	Z0882	ECs753	b0728	sucC	ADP-forming succinate--CoA ligase subunit beta
EDL933_RS03900	EDL933_0798	Z0883	ECs754	b0729	sucD	succinate--CoA ligase subunit alpha
EDL933_RS29595	EDL933_0799	Z0884				histidine ammonia-lyase
EDL933_RS03905	EDL933_0800	Z0885	ECs755			LysR family transcriptional regulator
EDL933_RS03910	EDL933_0801	Z0886	ECs756			cob(I)yrinic acid a%2Cc-diamide adenosyltransferase
EDL933_RS03915	EDL933_0802	Z0887	ECs757			class I fumarate hydratase
EDL933_RS03920	EDL933_0803	Z0888	ECs758			dicarboxylate/amino acid:cation symporter
EDL933_RS03925	EDL933_0804	Z0890	ECs759			DUF4387 domain-containing protein
EDL933_RS03930	EDL933_0805	Z0891	ECs760			acyclic terpene utilization AtuA family protein
EDL933_RS03935	EDL933_0806	Z0892	ECs761			methylaspartate ammonia-lyase
EDL933_RS03940	EDL933_0807	Z0893	ECs762			methylaspartate mutase subunit E
EDL933_RS03945	EDL933_0808	Z0894	ECs763			glutamate mutase
EDL933_RS03950	EDL933_0809	Z0895	ECs764			methylaspartate mutase subunit S
EDL933_RS03960	EDL933_0810	Z0897	ECs766			hypothetical protein
EDL933_RS03965	EDL933_0811	Z0898	ECs767			hypothetical protein
EDL933_RS03970	EDL933_0812	Z0900	ECs768	b0733	cydA	cytochrome ubiquinol oxidase subunit I
EDL933_RS03975	EDL933_0813	Z0901	ECs769	b0734	cydB	cytochrome d ubiquinol oxidase subunit II
EDL933_RS03980	EDL933_0814	---	ECs5391	b4515	cydX	cytochrome bd-I oxidase subunit CydX
EDL933_RS03985	EDL933_0815	Z0903	ECs770	b0735	ybgE	cyd operon protein YbgE
EDL933_RS03990	EDL933_0816	Z0904	ECs771	b0736	ybgC	tol-pal system-associated acyl-CoA thioesterase
EDL933_RS03995	EDL933_0817	Z0905	ECs772	b0737	tolQ	Tol-Pal system protein TolQ
EDL933_RS04000	EDL933_0818	Z0906	ECs773	b0738	tolR	colicin uptake protein TolR
EDL933_RS04005	EDL933_0819	Z0907	ECs774	b0739	tolA
EDL933_RS04010	EDL933_0820	Z0908	ECs775	b0740	tolB	Tol-Pal system protein TolB
EDL933_RS04015	EDL933_0821	Z0909	ECs776	b0741	pal	peptidoglycan-associated lipoprotein Pal
EDL933_RS04020	EDL933_0822	Z0910	ECs777	b0742	cpoB	cell division protein CpoB
EDL933_RS04055	EDL933_0823	Z0919	ECs778	b0750	nadA	quinolinate synthase NadA
EDL933_RS04060	EDL933_0824	Z0920	ECs779	b0751	pnuC	nicotinamide riboside transporter PnuC
EDL933_RS04065	EDL933_0825	Z0922	ECs780	b0752	zitB	zinc transporter ZitB
EDL933_RS04070	EDL933_0826	Z0923	ECs781	b0753	ybgS	hypothetical protein
EDL933_RS04080	EDL933_0827	Z0924	ECs782	b0754	aroG	3-deoxy-7-phosphoheptulonate synthase AroG
EDL933_RS04085	EDL933_0828	Z0925	ECs783	b0755	gpmA
EDL933_RS04090	EDL933_0830	Z0926	ECs784	b0756	galM
EDL933_RS04095	EDL933_0831	Z0927	ECs785	b0757	galK	galactokinase
EDL933_RS04100	EDL933_0832	Z0928	ECs786	b0758	galT	galactose-1-phosphate uridylyltransferase
EDL933_RS04105	EDL933_0833	Z0929	ECs787	b0759	galE	UDP-glucose 4-epimerase GalE
EDL933_RS04110	EDL933_0834	Z0930	ECs788	b0760	modF	molybdate ABC transporter ATP-binding protein ModF
EDL933_RS04120	EDL933_0835	Z0931	ECs789	b0761	modE	molybdenum-dependent transcriptional regulator
EDL933_RS04125	EDL933_0836	Z0932	ECs790	b0762	acrZ	multidrug efflux pump-associated protein%2C AcrZ family
EDL933_RS04130	EDL933_0837	Z0933	ECs791	b0763	modA	molybdate ABC transporter substrate-binding protein
EDL933_RS04135	EDL933_0838	Z0934	ECs792	b0764	modB
EDL933_RS04140	EDL933_0839	Z0935	ECs793	b0765	modC	molybdenum ABC transporter ATP-binding protein ModC
EDL933_RS04145	EDL933_0840	Z0936	ECs794	b0766	ybhA	pyridoxal phosphatase
EDL933_RS04150	EDL933_0841	Z0938	ECs795	b0767	pgl	6-phosphogluconolactonase
EDL933_RS04155	EDL933_0842	Z0939	ECs796	b0768	ybhD	LysR family transcriptional regulator
EDL933_RS04160	EDL933_0844	Z0940	ECs797	b0769	ybhH	4-oxalomesaconate tautomerase
EDL933_RS04165	EDL933_0845	Z0941	ECs798	b0770	ybhI	anion permease
EDL933_RS04170	EDL933_0846	Z0942	ECs799	b0771	ybhJ	hydratase
EDL933_RS04175	EDL933_0847	Z0943	ECs800	b0772	ybhC	putative acyl-CoA thioester hydrolase
EDL933_RS04205	EDL933_0852	Z0949	ECs806			hypothetical protein
EDL933_RS04220	EDL933_0854	---	ECs808			DUF1317 family protein
EDL933_RS04225	EDL933_0855	Z0951	ECs809			exonuclease
EDL933_RS04230	EDL933_0856	Z0952	ECs810			phage recombination protein Bet
EDL933_RS04245	EDL933_0857	Z0953	ECs812			recombination protein NinG
EDL933_RS04250	EDL933_0858	---	ECs813			serine/threonine protein phosphatase
EDL933_RS04255	EDL933_0859	Z0955	ECs814			lipid A deacylase LpxR family protein
EDL933_RS04260	EDL933_0860	Z0956	ECs815			Q antiterminator encoded by prophage CP-933P
EDL933_RS04265	EDL933_0861	Z0957	ECs816			hypothetical protein
EDL933_RS29170	EDL933_0862	Z0958				DUF3927 domain-containing protein
EDL933_RS04275	EDL933_0864	---	ECs818			holin
EDL933_RS04280	EDL933_0865	Z0960	ECs819			lysozyme
EDL933_RS04285	EDL933_0866	Z0961	ECs820			lysis protein
EDL933_RS04290	EDL933_0867	---	ECs822			hypothetical protein
EDL933_RS04310	EDL933_0868	Z0963	ECs824			DUF1441 family protein
EDL933_RS04315	EDL933_0869	Z0964	ECs825			phage terminase large subunit family protein
EDL933_RS04320	EDL933_0870	---				hypothetical protein
EDL933_RS04335	EDL933_0873	Z0967	ECs829			peptidase S14
EDL933_RS04340	EDL933_0874	Z0968	ECs830			DUF2190 family protein
EDL933_RS04345	EDL933_0875	Z0969	ECs831			DNA breaking-rejoining protein
EDL933_RS04350	EDL933_0876	Z0970	ECs832			tail protein
EDL933_RS04355	EDL933_0877	Z0971	ECs833			tail protein
EDL933_RS04360	EDL933_0878	Z0972	ECs834			tail protein
EDL933_RS04365	EDL933_0879	Z0973	ECs835			phage minor tail protein G
EDL933_RS04370	EDL933_0880	Z0974	ECs836			phage tail assembly protein T
EDL933_RS04375	EDL933_0881	Z0975	ECs837			phage tail tape measure protein
EDL933_RS04380	EDL933_0882	Z0976	ECs838			tail protein
EDL933_RS04385	EDL933_0883	Z0977	ECs839			phage minor tail protein L
EDL933_RS04390	EDL933_0884	Z0978	ECs840			phage tail protein
EDL933_RS04400	EDL933_0886	Z0980	ECs842			host specificity protein J
EDL933_RS04405	EDL933_0887	Z0981	ECs843			outer membrane protein
EDL933_RS04410	EDL933_0888	Z0982	ECs844			tail fiber protein
EDL933_RS04415	EDL933_0889	Z0984	ECs845			phage tail protein
EDL933_RS04420	EDL933_0890	Z0985	ECs846			type III secretion system effector arginine glycosyltransferase NleB2
EDL933_RS04425	EDL933_0891	Z0986	ECs847			type III secretion system effector zinc metalloprotease NleC
EDL933_RS04430	EDL933_0892	Z0989	ECs848			type III secretion system effector kinase NleH1-1
EDL933_RS04445	EDL933_0894	Z0992	ECs851	b0773	ybhB	kinase inhibitor
EDL933_RS04450	EDL933_0895	Z0993	ECs852	b0774	bioA	adenosylmethionine--8-amino-7-oxononanoate transaminase
EDL933_RS04455	EDL933_0896	Z0994	ECs853	b0775	bioB	biotin synthase
EDL933_RS04460	EDL933_0897	Z0995	ECs854	b0776	bioF	8-amino-7-oxononanoate synthase
EDL933_RS04465	EDL933_0898	Z0996	ECs855	b0777	bioC	malonyl-ACP O-methyltransferase BioC
EDL933_RS04470	EDL933_0899	Z0997	ECs856	b0778	bioD	ATP-dependent dethiobiotin synthetase BioD
EDL933_RS04475	EDL933_0900	Z0998	ECs857	b0779	uvrB	excinuclease ABC subunit B
EDL933_RS04480	EDL933_0901	Z0999	ECs858	b0780	ybhK	uridine diphosphate-N-acetylglucosamine-binding protein YvcK
EDL933_RS04490	EDL933_0902	Z1000	ECs859	b0781	moaA
EDL933_RS04495	EDL933_0903	Z1001	ECs860	b0782	moaB	molybdenum cofactor biosynthesis protein B
EDL933_RS04500	EDL933_0904	Z1002	ECs861	b0783	moaC	cyclic pyranopterin monophosphate synthase MoaC
EDL933_RS04505	EDL933_0905	Z1003	ECs862	b0784	moaD
EDL933_RS04510	EDL933_0906	Z1004	ECs863	b0785	moaE
EDL933_RS04515	EDL933_0907	Z1005	ECs864	b0786	ybhL	Bax inhibitor-1/YccA family protein
EDL933_RS04520	EDL933_0908	Z1006	ECs865	b0787	ybhM	Bax inhibitor-1/YccA family protein
EDL933_RS04525	EDL933_0909	Z1007	ECs866	b0788	ybhN	UPF0104 family protein
EDL933_RS04530	EDL933_0910	Z1008	ECs867	b0789	clsB	cardiolipin synthase ClsB
EDL933_RS04535	EDL933_0911	Z1009	ECs868	b0790	ybhP	endonuclease/exonuclease/phosphatase family protein
EDL933_RS04540	EDL933_0912	Z1010	ECs869	b0791	ybhQ	hypothetical protein
EDL933_RS04545	EDL933_0913	Z1012	ECs870	b0792	ybhR	ABC transporter permease
EDL933_RS04550	EDL933_0914	Z1013	ECs871	b0793	ybhS	ABC transporter permease
EDL933_RS04555	EDL933_0915	Z1014	ECs872	b0794	ybhF	ABC transporter ATP-binding protein
EDL933_RS04560	EDL933_0916	Z1015	ECs873	b0795	ybhG	secretion protein HlyD
EDL933_RS04565	EDL933_0917	Z1016	ECs874	b0796	cecR	DNA-binding transcriptional regulator CecR
EDL933_RS04570	EDL933_0918	Z1017	ECs875	b0797	rhlE	ATP-dependent RNA helicase RhlE
EDL933_RS04580	EDL933_0920	Z1019	ECs876			type III secretion system effector EspX2
EDL933_RS04585	EDL933_0922	Z1020	ECs877	b0799	dinG
EDL933_RS04590	EDL933_0923	Z1021	ECs878	b0800	ybiB	DNA-binding protein YbiB
EDL933_RS04595	EDL933_0924	Z1022	ECs879	b0801	hcxB	malate/lactate/ureidoglycolate dehydrogenase
EDL933_RS04600	EDL933_0925	Z1023	ECs880	b0802	ybiJ	DUF1471 domain-containing protein
EDL933_RS04605	EDL933_0926	Z1024	ECs881	b0803	ybiI	C4-type zinc finger protein YbiI
EDL933_RS04610	EDL933_0927	Z1025	ECs882	b0804	ybiX	PKHD-type hydroxylase YbiX
EDL933_RS04615	EDL933_0928	Z1026	ECs883	b0805	fiu	catecholate siderophore receptor Fiu
EDL933_RS04625	EDL933_0930	Z1028	ECs885	b0807	rlmF	23S rRNA (adenine(1618)-N(6))-methyltransferase RlmF
EDL933_RS04630	EDL933_0931	Z1030	ECs886	b0808	ybiO	mechanosensitive channel protein
EDL933_RS04640	EDL933_0932	Z1031	ECs887	b0809	glnQ
EDL933_RS04645	EDL933_0933	Z1032	ECs888	b0810	glnP	glutamine ABC transporter permease GlnP
EDL933_RS04650	EDL933_0934	Z1033	ECs889	b0811	glnH	glutamine ABC transporter substrate-binding protein GlnH
EDL933_RS04660	EDL933_0935	Z1034	ECs890	b0812	dps	DNA starvation/stationary phase protection protein
EDL933_RS04665	EDL933_0936	Z1035	ECs891	b0813	rhtA	threonine/homoserine exporter RhtA
EDL933_RS04670	EDL933_0937	Z1036	ECs892	b0814	ompX
EDL933_RS04675	EDL933_0938	Z1037	ECs893	b0815	opgE	phosphoethanolamine transferase
EDL933_RS04680	EDL933_0939	Z1038		b4705	mntS	manganase accumulation protein MntS
EDL933_RS04685	EDL933_0940	Z1039	ECs894	b0817	mntR	transcriptional regulator MntR
EDL933_RS04690	EDL933_0941	Z1040	ECs895	b0818	ybiR	anion transporter
EDL933_RS04695	EDL933_0942	Z1041	ECs896	b0819	ldtB	L%2CD-transpeptidase
EDL933_RS04700	EDL933_0943	Z1042	ECs897	b0820	ybiT	ABC-F family ATPase
EDL933_RS04705	EDL933_0944	Z1043	ECs898	b0821	ybiU	DUF1479 domain-containing protein
EDL933_RS04710	EDL933_0945	Z1044	ECs899	b0822	ybiV	sugar-phosphatase YbiV
EDL933_RS04720	EDL933_0948	Z1047	ECs902	b0824	ybiY	glycyl-radical enzyme activating protein
EDL933_RS04725	EDL933_0949	Z1048	ECs903	b0825	fsaA	fructose-6-phosphate aldolase
EDL933_RS04730	EDL933_0950	Z1049	ECs904	b0826	moeB	molybdopterin-synthase adenylyltransferase MoeB
EDL933_RS04735	EDL933_0951	Z1050	ECs905	b0827	moeA	molybdopterin molybdotransferase MoeA
EDL933_RS04740	EDL933_0952	Z1051				L-asparaginase
EDL933_RS04745	EDL933_0953	Z1052				L-asparaginase
EDL933_RS04750	EDL933_0954	Z1053	ECs908	b0829	gsiA	glutathione ABC transporter ATP-binding protein GsiA
EDL933_RS04755	EDL933_0955	Z1054	ECs909	b0830	gsiB	glutathione ABC transporter substrate-binding protein GsiB
EDL933_RS04760	EDL933_0956	Z1055	ECs910	b0831	gsiC	glutathione ABC transporter permease GsiC
EDL933_RS04765	EDL933_0957	Z1056	ECs911	b0832	gsiD	glutathione ABC transporter permease GsiD
EDL933_RS04770	EDL933_0958	Z1057	ECs912	b0833	pdeI	EAL domain-containing protein
EDL933_RS04775	EDL933_0959	Z1058	ECs913			GGDEF domain-containing protein
EDL933_RS04780	EDL933_0960	Z1059	ECs5399			DNA-binding transcriptional regulator
EDL933_RS04785	EDL933_0961	Z1060	ECs5400			type II toxin-antitoxin system RelE/ParE family toxin
EDL933_RS04790	EDL933_0962	Z1061	ECs915	b0835	rimO
EDL933_RS04795	EDL933_0963	Z1062	ECs916	b0836	bssR
EDL933_RS04800	EDL933_0964	Z1063	ECs917	b0837	yliI	PQQ-dependent sugar dehydrogenase
EDL933_RS04805	EDL933_0965	Z1064	ECs918	b0838	gstB	glutathione S-transferase family protein
EDL933_RS04810	EDL933_0966	Z1066	ECs919	b0839	dacC	serine-type D-Ala-D-Ala carboxypeptidase
EDL933_RS04815	EDL933_0967	Z1067	ECs920	b0840	deoR	DNA-binding transcriptional repressor DeoR
EDL933_RS04820	EDL933_0968	Z1068	ECs921	b0841	ybjG	undecaprenyl-diphosphate phosphatase
EDL933_RS04825	EDL933_0969	Z1069	ECs922	b0842	mdfA	multidrug efflux MFS transporter MdfA
EDL933_RS04830	EDL933_0970	Z1070	ECs923	b0843	ybjH	hypothetical protein
EDL933_RS04835	EDL933_0971	Z1071	ECs924	b0844	ybjI	5-amino-6-(5-phospho-D-ribitylamino)uracil phosphatase
EDL933_RS04840	EDL933_0972	Z1072	ECs925	b0845	ybjJ	MFS transporter
EDL933_RS04845	EDL933_0973	Z1073	ECs926	b0846	rcdA	TetR/AcrR family transcriptional regulator
EDL933_RS04850	EDL933_0974	Z1074	ECs927	b0847	ybjL	transporter
EDL933_RS04855	EDL933_0975	Z1075	ECs928	b0848	ybjM	hypothetical protein
EDL933_RS04860	EDL933_0976	Z1076	ECs929	b0849	grxA	GrxA family glutaredoxin
EDL933_RS04865	EDL933_0977	Z1077	ECs930	b0850	ybjC	DUF1418 family protein
EDL933_RS04870	EDL933_0978	Z1078	ECs931	b0851	nfsA	nitroreductase NfsA
EDL933_RS04875	EDL933_0979	Z1079	ECs932	b0852	rimK	30S ribosomal protein S6--L-glutamate ligase
EDL933_RS04880	EDL933_0980	Z1080	ECs933	b0853	ybjN	YbjN domain-containing protein
EDL933_RS04885	EDL933_0982	---				hypothetical protein
EDL933_RS04890	EDL933_0983	Z1081	ECs934	b0854	potF	spermidine/putrescine ABC transporter substrate-binding protein PotF
EDL933_RS04895	EDL933_0984	Z1082	ECs935	b0855	potG
EDL933_RS04900	EDL933_0985	Z1083	ECs936	b0856	potH	putrescine ABC transporter permease PotH
EDL933_RS04905	EDL933_0986	Z1084	ECs937	b0857	potI	putrescine ABC transporter permease PotI
EDL933_RS04910	EDL933_0987	Z1085	ECs938	b0858	ybjO	DUF2593 family protein
EDL933_RS04915	EDL933_0988	Z1086	ECs939
EDL933_RS04920	EDL933_0989	Z1087	ECs940			PTS sugar transporter subunit IIC
EDL933_RS04925	EDL933_0990	Z1088	ECs941			PTS sugar transporter subunit IIB
EDL933_RS04930	EDL933_0991	Z1089	ECs942			sulfatase
EDL933_RS04935	EDL933_0992	Z1090	ECs943	b0860	artJ	arginine ABC transporter substrate-binding protein
EDL933_RS04940	EDL933_0994	Z1091	ECs944	b0861	artM
EDL933_RS04945	EDL933_0995	Z1092	ECs945	b0862	artQ	arginine ABC transporter permease ArtQ
EDL933_RS04950	EDL933_0996	Z1093	ECs946	b0863	artI	arginine ABC transporter substrate-binding protein
EDL933_RS04955	EDL933_0997	Z1094	ECs947	b0864	artP	arginine ABC transporter ATP-binding protein ArtP
EDL933_RS04960	EDL933_0998	Z1095	ECs948	b0865	ybjP	lipoprotein
EDL933_RS04985	EDL933_1000	Z1099	ECs952	b0866	ybjQ	heavy metal-binding domain-containing protein
EDL933_RS04990	EDL933_1001	Z1100	ECs953	b0867	amiD	N-acetylmuramoyl-L-alanine amidase
EDL933_RS04995	EDL933_1002	Z1102	ECs954	b0868	ybjS	NAD(P)-dependent oxidoreductase
EDL933_RS05000	EDL933_1003	Z1103	ECs955	b0869	ybjT	SDR family oxidoreductase
EDL933_RS05005	EDL933_1004	Z1104	ECs956	b0870	ltaE	low-specificity L-threonine aldolase
EDL933_RS05010	EDL933_1005	Z1105	ECs957	b0871	poxB	ubiquinone-dependent pyruvate dehydrogenase
EDL933_RS05015	EDL933_1006	Z1106	ECs958	b0872	hcr	NADH oxidoreductase
EDL933_RS05020	EDL933_1007	Z1107	ECs959	b0873	hcp	hydroxylamine reductase
EDL933_RS05025	EDL933_1008	Z1108	ECs960	b0874	lysO	L-lysine exporter LysO
EDL933_RS05030	EDL933_1009	Z1109	ECs961	b0875	aqpZ	aquaporin Z
EDL933_RS05040	EDL933_1010	Z1110	ECs962	b0876	ybjD	ATP-dependent endonuclease
EDL933_RS05045	EDL933_1011	Z1112	ECs963	b0877	ybjX	DUF535 domain-containing protein
EDL933_RS05050	EDL933_1012	Z1115	ECs964	b0878	macA	MacA family efflux pump subunit
EDL933_RS05055	EDL933_1013	Z1116	ECs965	b0879	macB	macrolide ABC transporter ATP-binding protein/permease MacB
EDL933_RS05060	EDL933_1014	Z1117	ECs966	b0880	cspD	cold shock-like protein CspD
EDL933_RS05065	EDL933_1015	Z1118	ECs967	b0881	clpS	ATP-dependent Clp protease adapter ClpS
EDL933_RS05070	EDL933_1016	Z1119	ECs968	b0882	clpA	ATP-dependent Clp protease ATP-binding subunit ClpA
EDL933_RS05075	EDL933_1018	---				DUF4102 domain-containing protein
EDL933_RS05080	EDL933_1019	---				hypothetical protein
EDL933_RS05105	EDL933_1022	---				DUF3987 domain-containing protein
EDL933_RS05110	EDL933_1023	---				inovirus Gp2 family protein
EDL933_RS05165	EDL933_1037	---				diacylglycerol kinase
EDL933_RS05170	EDL933_1038	---				phosphoethanolamine transferase
EDL933_RS05180	EDL933_1041	---				urease accessory protein UreD
EDL933_RS05185	EDL933_1042	---				urease subunit gamma
EDL933_RS05190	EDL933_1043	---				urease subunit beta
EDL933_RS05195	EDL933_1044	---				urease subunit alpha
EDL933_RS05200	EDL933_1045	---				urease accessory protein UreE
EDL933_RS05205	EDL933_1046	---				urease accessory protein UreF
EDL933_RS05210	EDL933_1047	---				urease accessory protein UreG
EDL933_RS05220	EDL933_1049	---				transposase
EDL933_RS05225	EDL933_1050	---				hypothetical protein
EDL933_RS05230	EDL933_1051	---				type B 50S ribosomal protein L31
EDL933_RS05235	EDL933_1052	---				Hok/Gef family protein
EDL933_RS29700	EDL933_1054	---				hypothetical protein
EDL933_RS05245	EDL933_1055	---				hypothetical protein
EDL933_RS05265	EDL933_1059	---				IS66 family insertion sequence hypothetical protein
EDL933_RS05270	EDL933_1060	---				IS66 family insertion sequence element accessory protein TnpB
EDL933_RS05275	EDL933_1061	---				IS66-like element IS682 family transposase
EDL933_RS05285	EDL933_1063	---				IS66 family insertion sequence element accessory protein TnpB
EDL933_RS05290	EDL933_1064	---				IS66 family insertion sequence hypothetical protein
EDL933_RS05295	EDL933_1065	---				tellurium resistance protein TerW
EDL933_RS05300	EDL933_1066	---				DUF4236 domain-containing protein
EDL933_RS05305	EDL933_1067	---				HpcH/HpaI aldolase/citrate lyase family protein
EDL933_RS05310	EDL933_1068	---				hypothetical protein
EDL933_RS05320	EDL933_1071	---				hypothetical protein
EDL933_RS05325	EDL933_1072	---				hypothetical protein
EDL933_RS05330	EDL933_1073	---				tellurium resistance protein TerZ
EDL933_RS05335	EDL933_1074	---				tellurium resistance protein TerA
EDL933_RS05340	EDL933_1075	---				hypothetical protein
EDL933_RS05345	EDL933_1076	---				tellurium resistance membrane protein TerC
EDL933_RS05350	EDL933_1077	---				tellurium resistance membrane protein TerD
EDL933_RS05355	EDL933_1078	---				TerD family protein
EDL933_RS05365	EDL933_1079	---				protein TerF
EDL933_RS05370	EDL933_1080	---				hypothetical protein
EDL933_RS05375	EDL933_1081	---				bifunctional siderophore receptor/adhesin Iha
EDL933_RS05380	EDL933_1082	---				hypothetical protein
EDL933_RS05385	EDL933_1083	---				hypothetical protein
EDL933_RS05400	EDL933_1087	---				hypothetical protein
EDL933_RS32060	EDL933_1093	---				hypothetical protein
EDL933_RS05420	EDL933_1094	---				AlpA family transcriptional regulator
EDL933_RS05425	EDL933_1096	---				glycosyltransferase
EDL933_RS05440	EDL933_1100	---				hypothetical protein
EDL933_RS05455	EDL933_1103	---				hypothetical protein
EDL933_RS05460	EDL933_1104	---				hypothetical protein
EDL933_RS05465	EDL933_1105	---				DUF4222 domain-containing protein
EDL933_RS05480	EDL933_1109	---				ShlB/FhaC/HecB family hemolysin secretion/activation protein
EDL933_RS05490	EDL933_1111	---				DUF2726 domain-containing protein
EDL933_RS05495	EDL933_1113	---				phosphoadenosine phosphosulfate reductase
EDL933_RS05500	EDL933_1114	---				transcriptional regulator
EDL933_RS05505	EDL933_1115	---				PerC family transcriptional regulator
EDL933_RS05510	EDL933_1116	---				hypothetical protein
EDL933_RS05525	EDL933_1118	---				transposase
EDL933_RS05530	EDL933_1119	---				IS66 family insertion sequence hypothetical protein
EDL933_RS05535	EDL933_1120	---				hypothetical protein
EDL933_RS05540	EDL933_1121	---				GTPase family protein
EDL933_RS29765	EDL933_1122	---				hypothetical protein
EDL933_RS05565	EDL933_1131	---				patatin-like phospholipase family protein
EDL933_RS05570	EDL933_1132	---				hypothetical protein
EDL933_RS05575	EDL933_1133	---				DUF945 domain-containing protein
EDL933_RS05580	EDL933_1134	---				antirestriction protein
EDL933_RS05585	EDL933_1135	---				DNA repair protein RadC
EDL933_RS05590	EDL933_1137	---				DUF987 domain-containing protein
EDL933_RS05595	EDL933_1138	---				hypothetical protein
EDL933_RS05600	EDL933_1139	---				type IV toxin-antitoxin system YeeU family antitoxin
EDL933_RS05605	EDL933_1140	---				hypothetical protein
EDL933_RS05620	EDL933_1143	---				hypothetical protein
EDL933_RS05625	EDL933_1144	---				hypothetical protein
EDL933_RS05630	EDL933_1145	---				DUF957 domain-containing protein
EDL933_RS05635	EDL933_1146	---				DUF4942 domain-containing protein
EDL933_RS05645	EDL933_1147	Z1228	ECs969	b0884	infA	translation initiation factor IF-1
EDL933_RS05650	EDL933_1148	Z1229	ECs970	b0885	aat	leucyl/phenylalanyl-tRNA--protein transferase
EDL933_RS05655	EDL933_1149	Z1230	ECs971	b0886	cydC	cysteine/glutathione ABC transporter ATP-binding protein/permease CydC
EDL933_RS05660	EDL933_1150	Z1231	ECs972	b0887	cydD	cysteine/glutathione ABC transporter permease/ATP-binding protein CydD
EDL933_RS05665	EDL933_1151	Z1232	ECs973	b0888	trxB	thioredoxin-disulfide reductase
EDL933_RS05670	EDL933_1153	Z1234	ECs974	b0889	lrp	leucine-responsive transcriptional regulator Lrp
EDL933_RS05675	EDL933_1154	Z1235	ECs975	b0890	ftsK	DNA translocase FtsK
EDL933_RS05680	EDL933_1155	Z1237	ECs976	b0891	lolA
EDL933_RS05685	EDL933_1156	Z1238	ECs977	b0892	rarA	replication-associated recombination protein A
EDL933_RS05690	EDL933_1157	Z1239	ECs978	b0893	serS	serine--tRNA ligase
EDL933_RS05695	EDL933_1158	Z1240	ECs979	b0894	dmsA	dimethylsulfoxide reductase subunit A
EDL933_RS05700	EDL933_1159	Z1241	ECs980	b0895	dmsB	dimethylsulfoxide reductase subunit B
EDL933_RS05705	EDL933_1160	Z1242	ECs981	b0896	dmsC	dimethyl sulfoxide reductase
EDL933_RS05710	EDL933_1161	Z1243	ECs982	b0897	ycaC	hydrolase
EDL933_RS05715	EDL933_1163	Z1244	ECs983	b0898	ycaD	MFS transporter
EDL933_RS05720	EDL933_1164	Z1245	ECs984	b0899	ycaM	amino acid permease
EDL933_RS05725	EDL933_1165	Z1246	ECs985	b0902	pflA
EDL933_RS05740	EDL933_1168	Z1251	ECs988	b0905	ycaO	30S ribosomal protein S12 methylthiotransferase accessory protein YcaO
EDL933_RS05745	EDL933_1169	Z1252	ECs989	b0906	ycaP	DUF421 domain-containing protein
EDL933_RS05750	EDL933_1170	Z1253	ECs990	b0907	serC	3-phosphoserine/phosphohydroxythreonine transaminase
EDL933_RS05755	EDL933_1171	Z1254	ECs991	b0908	aroA	3-phosphoshikimate 1-carboxyvinyltransferase
EDL933_RS05760	EDL933_1172	Z1255	ECs992	b0909	ycaL	metalloprotease
EDL933_RS05765	EDL933_1173	Z1256	ECs993	b0910	cmk	(d)CMP kinase
EDL933_RS05770	EDL933_1174	Z1257	ECs994	b0911	rpsA	30S ribosomal protein S1
EDL933_RS05775	EDL933_1175	Z1258	ECs995	b0912	ihfB	integration host factor subunit beta
EDL933_RS05780	EDL933_1176	Z1259	ECs996	b0913	ycaI	ComEC family protein
EDL933_RS05785	EDL933_1177	Z1260	ECs997	b0914	msbA	lipid A ABC transporter ATP-binding protein/permease MsbA
EDL933_RS05790	EDL933_1178	Z1261	ECs998	b0915	lpxK	tetraacyldisaccharide 4'-kinase
EDL933_RS05795	EDL933_1179	Z1262	ECs999	b0916	ycaQ	winged helix-turn-helix domain-containing protein
EDL933_RS05800	EDL933_1180	Z1263	ECs1000	b0917	ycaR	protein YcaR
EDL933_RS05805	EDL933_1181	Z1264	ECs1001	b0918	kdsB	3-deoxy-manno-octulosonate cytidylyltransferase
EDL933_RS05810	EDL933_1182	Z1265	ECs1002	b0919	ycbJ	protein kinase-like domain protein
EDL933_RS05815	EDL933_1183	Z1267	ECs1003	b0920	elyC	envelope biogenesis factor ElyC
EDL933_RS05820	EDL933_1184	Z1268	ECs1004	b0921	cmoM	tRNA uridine 5-oxyacetic acid(34) methyltransferase CmoM
EDL933_RS05825	EDL933_1185	Z1269	ECs1005	b0922	mukF	chromosome partition protein MukF
EDL933_RS05830	EDL933_1186	Z1270	ECs1006	b0923	mukE	chromosome partition protein MukE
EDL933_RS05835	EDL933_1187	Z1271	ECs1007	b0924	mukB	chromosome partition protein MukB
EDL933_RS05840	EDL933_1188	Z1272	ECs1008	b0925	ldtD	L%2CD-transpeptidase
EDL933_RS05845	EDL933_1189	Z1273	ECs1009	b0926	ycbK	DUF882 domain-containing protein
EDL933_RS05850	EDL933_1190	Z1274	ECs1010	b0927	gloC	hydroxyacylglutathione hydrolase GloC
EDL933_RS05855	EDL933_1191	Z1275	ECs1011	b0928	aspC	aspartate/tyrosine/aromatic aminotransferase
EDL933_RS05865	EDL933_1192	Z1276	ECs1012	b0929	ompF	porin OmpF
EDL933_RS05870	EDL933_1193	Z1278	ECs1013	b0930	asnS	asparagine--tRNA ligase
EDL933_RS05875	EDL933_1194	Z1279	ECs1014	b0931	pncB	nicotinate phosphoribosyltransferase
EDL933_RS05880	EDL933_1196	Z1280	ECs1015	b0932	pepN	aminopeptidase N
EDL933_RS05885	EDL933_1197	Z1281	ECs1016	b0933	ssuB	aliphatic sulfonates ABC transporter ATP-binding protein
EDL933_RS05890	EDL933_1198	Z1282	ECs1017	b0934	ssuC
EDL933_RS05895	EDL933_1199	Z1283	ECs1018	b0935	ssuD	FMNH2-dependent alkanesulfonate monooxygenase
EDL933_RS05900	EDL933_1200	Z1284	ECs1019	b0936	ssuA	sulfonate ABC transporter substrate-binding protein
EDL933_RS05905	EDL933_1201	Z1285	ECs1020	b0937	ssuE	NADPH-dependent FMN reductase
EDL933_RS05910	EDL933_1202	Z1286	ECs1021	b0938	elfA	fimbrial protein
EDL933_RS05915	EDL933_1203	Z1287	ECs1022	b0939	elfD	molecular chaperone
EDL933_RS05925	EDL933_1206	Z1290	ECs1025	b0941	elfG	fimbrial protein
EDL933_RS05930	EDL933_1207	Z1291	ECs1026	b0942	ycbU	fimbrial protein
EDL933_RS05935	EDL933_1208	Z1292	ECs1027	b0943	ycbV	type 1 fimbrial protein
EDL933_RS05945	EDL933_1211	Z1294	ECs1029	b0945	pyrD	quinone-dependent dihydroorotate dehydrogenase
EDL933_RS05950	EDL933_1212	Z1295	ECs1030	b0946	zapC	cell division protein ZapC
EDL933_RS05955	EDL933_1213	Z1297	ECs1031	b0947	ycbX	6-N-hydroxylaminopurine resistance protein YcbX
EDL933_RS05960	EDL933_1214	Z1298	ECs1032	b0948	rlmL	bifunctional 23S rRNA (guanine(2069)-N(7))-methyltransferase RlmK/23S rRNA (guanine(2445)-N(2))-methyltransferase RlmL
EDL933_RS05965	EDL933_1215	Z1299	ECs1033	b0949	uup	ABC transporter ATP-binding protein
EDL933_RS05970	EDL933_1216	Z1300	ECs1034	b0950	pqiA	membrane integrity-associated transporter subunit PqiA
EDL933_RS05975	EDL933_1217	Z1301	ECs1035	b0951	pqiB	intermembrane transport protein PqiB
EDL933_RS05980	EDL933_1218	Z1302	ECs1036	b0952	pqiC	membrane integrity-associated transporter subunit PqiC
EDL933_RS05985	EDL933_1220	Z1303	ECs1037	b0953	rmf	ribosome modulation factor
EDL933_RS05990	EDL933_1221	Z1304	ECs1038	b0954	fabA	bifunctional 3-hydroxydecanoyl-ACP dehydratase/trans-2-decenoyl-ACP isomerase
EDL933_RS05995	EDL933_1222	Z1305	ECs1039	b0955	ycbZ	Lon protease family protein
EDL933_RS06000	EDL933_1223	Z1306	ECs1040	b0956	matP	macrodomain Ter protein MatP
EDL933_RS06005	EDL933_1224	Z1307	ECs1041	b0957	ompA	porin OmpA
EDL933_RS06015	EDL933_1225	Z1308	ECs1042	b0958	sulA	cell division inhibitor SulA
EDL933_RS06020	EDL933_1226	Z1309	ECs1043	b0959	sxy	CRP-S regulon transcriptional coactivator Sxy
EDL933_RS06025	EDL933_1227	Z1311	ECs1044	b0960	yccS	TIGR01666 family membrane protein
EDL933_RS06030	EDL933_1228	Z1312	ECs1045	b0961	yccF	YccF domain-containing protein
EDL933_RS06035	EDL933_1229	Z1313	ECs1046	b0962	helD
EDL933_RS06040	EDL933_1230	Z1314	ECs1047	b0963	mgsA	methylglyoxal synthase
EDL933_RS06045	EDL933_1231	Z1315	ECs1048	b0964	yccT	DUF2057 family protein
EDL933_RS06055	EDL933_1233	Z1317	ECs1049	b0965	yccU	CoA-binding protein
EDL933_RS06060	EDL933_1234	Z1318	ECs1050	b0966	hspQ	heat shock protein HspQ
EDL933_RS06065	EDL933_1235	Z1319	ECs1051	b0967	rlmI	23S rRNA (cytosine(1962)-C(5))-methyltransferase RlmI
EDL933_RS06070	EDL933_1236	Z1320	ECs1052	b0968	yccX	acylphosphatase
EDL933_RS06075	EDL933_1237	Z1321	ECs1053	b0969	tusE	sulfurtransferase TusE
EDL933_RS06080	EDL933_1238	Z1322	ECs1054	b0970	yccA	FtsH protease modulator YccA
EDL933_RS06085	EDL933_1239	Z1323	ECs1055			integrase
EDL933_RS06090	EDL933_1240	---	ECs1056			DUF4224 domain-containing protein
EDL933_RS06095	EDL933_1241	Z1324	ECs1057			exonuclease
EDL933_RS06100	EDL933_1242	Z1325	ECs1058			DUF1482 family protein
EDL933_RS32085	EDL933_1243	Z1326	ECs1059			cell division inhibition protein DicB
EDL933_RS06115	EDL933_1245	Z1328	ECs1061			hypothetical protein
EDL933_RS06120	EDL933_1246	Z1329	ECs1063			hypothetical protein
EDL933_RS32090	EDL933_1247	Z1330	ECs1064			hypothetical protein
EDL933_RS06125	EDL933_1248	Z1331	ECs1065			DUF1391 domain-containing protein
EDL933_RS06135	EDL933_1249	Z1332	ECs1068			hypothetical protein
EDL933_RS06145	EDL933_1251	Z1334	ECs1070			hypothetical protein
EDL933_RS06150	EDL933_1252	Z1335	ECs1071			Rha family transcriptional regulator
EDL933_RS06160	EDL933_1254	Z1337	ECs1073			hypothetical protein
EDL933_RS06165	EDL933_1255	Z1338	ECs1074			replication protein
EDL933_RS06170	EDL933_1256	Z1339, Z6067	ECs1075			DUF1627 domain-containing protein
EDL933_RS06175	EDL933_1257	Z1340	ECs1076			DUF977 family protein
EDL933_RS06180	EDL933_1258	Z1341	ECs1077			alpha/beta hydrolase
EDL933_RS06195	EDL933_1260	Z1784	ECs1082			DUF968 domain-containing protein
EDL933_RS06200	EDL933_1261	Z1785	ECs1083			RusA family crossover junction endodeoxyribonuclease
EDL933_RS06205	EDL933_1262	Z1786	ECs1084			antitermination protein
EDL933_RS06210	EDL933_1263	Z1787	ECs1085			CPBP family intramembrane metalloprotease
EDL933_RS06220	EDL933_1267	Z1789	ECs1087			helix-turn-helix domain-containing protein
EDL933_RS06240	EDL933_1269	Z1793, Z2109	ECs1088			DUF1737 domain-containing protein
EDL933_RS29835	EDL933_1272	---				hypothetical protein
EDL933_RS06265	EDL933_1273	Z2118	ECs1092			lysis protein
EDL933_RS06270	EDL933_1274	Z2119	ECs1094			hypothetical protein
EDL933_RS06275	EDL933_1275	Z2120	ECs1096			lysozyme
EDL933_RS06280	EDL933_1276	Z2121	ECs1097			hypothetical protein
EDL933_RS06290	EDL933_1277	Z2122	ECs1100			holin
EDL933_RS06295	EDL933_1278	Z2123				hypothetical protein
EDL933_RS06305	EDL933_1280	Z2124	ECs1101			hypothetical protein
EDL933_RS06315	EDL933_1282	---	ECs1103
EDL933_RS06320	EDL933_1283	---	ECs1104			IS66-like element ISEc8 family transposase
EDL933_RS06325	EDL933_1286	---	ECs1106			phage terminase large subunit family protein
EDL933_RS06330	EDL933_1287	---	ECs5406			head-tail joining protein
EDL933_RS06335	EDL933_1288	---	ECs1107			phage portal protein
EDL933_RS06340	EDL933_1289	---	ECs1108			S49 family peptidase
EDL933_RS06345	EDL933_1290	---	ECs1109			head decoration protein
EDL933_RS06350	EDL933_1291	---	ECs1110			hypothetical protein
EDL933_RS06355	EDL933_1292	---	ECs1111			tail fiber protein
EDL933_RS06360	EDL933_1293	---	ECs1112			phage minor tail protein G
EDL933_RS06365	EDL933_1294	---	ECs1113			phage tail assembly protein T
EDL933_RS06375	EDL933_1297	Z2353	ECs1115			tail protein
EDL933_RS06380	EDL933_1298	Z2352	ECs1116			phage minor tail protein L
EDL933_RS06385	EDL933_1299	Z1377, Z2351	ECs1117			phage tail protein
EDL933_RS06390	EDL933_1300	Z2348	ECs1118			tail assembly protein
EDL933_RS06400	EDL933_1301	Z2347	ECs1120			superoxide dismutase family protein
EDL933_RS06405	EDL933_1302	Z2344, Z2346	ECs1121			host specificity protein J
EDL933_RS06410	EDL933_1303	Z2146, Z2343	ECs1122			outer membrane protein
EDL933_RS06420	EDL933_1307	Z1383	ECs1124			phage tail protein
EDL933_RS06425	EDL933_1308	Z1385	ECs1126			molecular chaperone Tir
EDL933_RS06445	EDL933_1310	Z1389	ECs1128	b0972	hyaA	hydrogenase 1 small subunit
EDL933_RS06450	EDL933_1311	Z1390	ECs1129	b0973	hyaB	Ni/Fe-hydrogenase large subunit
EDL933_RS06455	EDL933_1312	Z1391	ECs1130	b0974	hyaC	Ni/Fe-hydrogenase b-type cytochrome subunit
EDL933_RS06460	EDL933_1313	Z1392	ECs1131	b0975	hyaD	hydrogenase 1 maturation protease
EDL933_RS06465	EDL933_1314	Z1393	ECs1132	b0976	hyaE	hydrogenase-1 operon protein HyaE
EDL933_RS06470	EDL933_1315	Z1394	ECs1133	b0977	hyaF	hydrogenase expression/formation protein
EDL933_RS06475	EDL933_1316	Z1395	ECs1134	b0978	appC	cytochrome bd-II oxidase subunit 1
EDL933_RS06480	EDL933_1317	Z1396	ECs1135	b0979	appB	cytochrome d ubiquinol oxidase subunit II
EDL933_RS06490	EDL933_1318	Z1397	ECs1136	b0980	appA	AppA family phytase/histidine-type acid phosphatase
EDL933_RS06495	EDL933_1319	Z1398	ECs1137	b0981	etk	tyrosine-protein kinase
EDL933_RS06500	EDL933_1320	Z1399	ECs1138	b0982	etp	protein-tyrosine-phosphatase Etp
EDL933_RS06505	EDL933_1321	Z1400	ECs1139	b0983	gfcE	polysaccharide export protein
EDL933_RS06510	EDL933_1322	Z1401	ECs1140	b0984	gfcD	YjbH domain-containing protein
EDL933_RS06515	EDL933_1323	Z1402	ECs1141	b0985	gfcC	hypothetical protein
EDL933_RS06520	EDL933_1324	Z1403	ECs1142	b0986	gfcB	YjbF family lipoprotein
EDL933_RS06525	EDL933_1325	Z1404	ECs1143	b0987	gfcA	threonine-rich inner membrane protein GfcA
EDL933_RS06530	EDL933_1326	Z1405		b0989	cspH	cold shock-like protein CspH
EDL933_RS06535	EDL933_1327	Z1406	ECs1145	b0990	cspG	cold shock protein CspG
EDL933_RS06545	EDL933_1330	Z1409	ECs1147	b0992	yccM	4Fe-4S binding protein
EDL933_RS06550	EDL933_1331	Z1410	ECs1148	b0993	torS	TMAO reductase system sensor histidine kinase/response regulator TorS
EDL933_RS06555	EDL933_1332	Z1411	ECs1149	b0994	torT	TMAO reductase system periplasmic protein TorT
EDL933_RS06560	EDL933_1333	Z1412	ECs1150	b0995	torR	two-component system response regulator TorR
EDL933_RS06565	EDL933_1334	Z1414	ECs1151	b0996	torC	pentaheme c-type cytochrome TorC
EDL933_RS06570	EDL933_1335	Z1415	ECs1152	b0997	torA	trimethylamine-N-oxide reductase TorA
EDL933_RS06575	EDL933_1336	Z1416	ECs1153	b0998	torD	molecular chaperone TorD
EDL933_RS06580	EDL933_1337	Z1417	ECs1154	b0999	cbpM	chaperone modulator CbpM
EDL933_RS06585	EDL933_1338	Z1418	ECs1155	b1000	cbpA	curved DNA-binding protein
EDL933_RS06595	EDL933_1342	Z1421	ECs1158	b1002	agp	bifunctional glucose-1-phosphatase/inositol phosphatase
EDL933_RS06600	EDL933_1343	Z1422	ECs1159	b1003	yccJ	hypothetical protein
EDL933_RS06605	EDL933_1344	Z1423	ECs5704			NAD(P)H:quinone oxidoreductase
EDL933_RS06610	EDL933_1345	Z1424	ECs1160			DUF3596 domain-containing protein
EDL933_RS06615	EDL933_1346	Z1425	ECs1161			DNA-binding protein
EDL933_RS06620	EDL933_1347	Z1426	ECs1162			hypothetical protein
EDL933_RS32120	EDL933_1348	Z1428	ECs1163			ASCH domain-containing protein
EDL933_RS06630	EDL933_1349	Z1429	ECs1164			DUF551 domain-containing protein
EDL933_RS06635	EDL933_1350	Z1430	ECs1165			hypothetical protein
EDL933_RS06640	EDL933_1351	Z1431	ECs1166			DUF4014 domain-containing protein
EDL933_RS06645	EDL933_1352	---	ECs1167			hypothetical protein
EDL933_RS06655	EDL933_1354	Z1432	ECs1169			ead/Ea22-like family protein
EDL933_RS06660	EDL933_1355	Z1433	ECs1171			cell division protein ZapA
EDL933_RS06670	EDL933_1357	---	ECs1173			DUF1317 family protein
EDL933_RS06675	EDL933_1358	Z1435	ECs1174			exonuclease
EDL933_RS06680	EDL933_1359	Z1437	ECs1175			phage recombination protein Bet
EDL933_RS06685	EDL933_1360	Z1438	ECs1176			host-nuclease inhibitor protein Gam
EDL933_RS06700	EDL933_1362	---	ECs1179			DUF2528 family protein
EDL933_RS06705	EDL933_1363	Z1441				hypothetical protein
EDL933_RS06710	EDL933_1364	Z1442				hypothetical protein
EDL933_RS06715	EDL933_1365	Z1444				serine/threonine protein kinase
EDL933_RS06725	EDL933_1366	Z1446				DUF3024 domain-containing protein
EDL933_RS06730	EDL933_1367	Z1447				helix-turn-helix transcriptional regulator
EDL933_RS06735	EDL933_1368	Z1448				transcriptional regulator
EDL933_RS06740	EDL933_1369	Z1449	ECs1187			hypothetical protein
EDL933_RS06745	EDL933_1370	Z1450				Replication protein O
EDL933_RS06750	EDL933_1371	Z1451				Replication protein P
EDL933_RS06755	EDL933_1372	---				protein ren
EDL933_RS06760	EDL933_1373	Z1452				hypothetical protein
EDL933_RS06770	EDL933_1375	Z1453				recombination protein NinB
EDL933_RS06775	EDL933_1376	Z1454				phage N-6-adenine-methyltransferase
EDL933_RS06780	EDL933_1377	Z1456				hypothetical protein
EDL933_RS06785	EDL933_1378	Z1457	ECs1200			DNA-binding protein
EDL933_RS06790	EDL933_1379	Z1458	ECs1201			recombination protein NinG
EDL933_RS06795	EDL933_1380	---	ECs1202			protein ninH
EDL933_RS06800	EDL933_1381	Z1459	ECs1203			antitermination protein
EDL933_RS06810	EDL933_1382	Z1460				hypothetical protein
EDL933_RS06830	EDL933_1383	Z1464	ECs1205			Shiga toxin Stx2c subunit A
EDL933_RS06835	EDL933_1384	Z1465	ECs1206			Shiga toxin Stx2a subunit B
EDL933_RS06840	EDL933_1385	Z1466	ECs1207			DUF1737 domain-containing protein
EDL933_RS06845	EDL933_1387	---	ECs1210			DUF1378 family protein
EDL933_RS06850	EDL933_1388	Z1467	ECs1211			DUF826 domain-containing protein
EDL933_RS06855	EDL933_1389	---	ECs1212			holin
EDL933_RS06860	EDL933_1390	---	ECs1213			lysozyme
EDL933_RS06865	EDL933_1391	---	ECs1214			hypothetical protein
EDL933_RS32135	EDL933_1393	Z1473	ECs1215			lysis protein
EDL933_RS06880	EDL933_1394	Z1474	ECs1217			serum resistance lipoprotein Bor
EDL933_RS06885	EDL933_1396	Z1475	ECs1219			terminase
EDL933_RS06890	EDL933_1398	Z1476	ECs1220			terminase
EDL933_RS06895	EDL933_1399	Z1477	ECs1221			portal protein
EDL933_RS06900	EDL933_1400	Z1478	ECs1222			hypothetical protein
EDL933_RS06905	EDL933_1401	Z1479	ECs1223			N4-gp56 family major capsid protein
EDL933_RS06910	EDL933_1402	Z1480	ECs1224			hypothetical protein
EDL933_RS06915	EDL933_1403	Z1481	ECs1225			hypothetical protein
EDL933_RS06920	EDL933_1404	---	ECs1226			hypothetical protein
EDL933_RS06925	EDL933_1405	Z1482	ECs1227			hypothetical protein
EDL933_RS06930	EDL933_1406	Z1483	ECs1228			tail fiber protein
EDL933_RS06935	EDL933_1407	Z1484	ECs1229			phage tail protein
EDL933_RS06940	EDL933_1408	Z1485	ECs1230			hypothetical protein
EDL933_RS06945	EDL933_1410	Z1486	ECs1232			hypothetical protein
EDL933_RS06950	EDL933_1411	Z1487	ECs1233			host specificity protein J
EDL933_RS06955	EDL933_1412	---	ECs1234			outer membrane protein
EDL933_RS06960	EDL933_1413	Z1488	ECs1235			hypothetical protein
EDL933_RS06965	EDL933_1414	Z1489	ECs1236			outer membrane protein
EDL933_RS06980	EDL933_1415	---				Hok/Gef family protein
EDL933_RS06985	EDL933_1416	Z1490	ECs1237			hypothetical protein
EDL933_RS06990	EDL933_1417	Z1491	ECs1238			hypothetical protein
EDL933_RS06995	EDL933_1418	Z1492	ECs1239			hypothetical protein
EDL933_RS07000	EDL933_1419	Z1493	ECs1240			bacteriocin
EDL933_RS07005	EDL933_1420	Z1494	ECs1241			hypothetical protein
EDL933_RS07010	EDL933_1421	Z1495	ECs1242			hypothetical protein
EDL933_RS07015	EDL933_1422	---				hypothetical protein
EDL933_RS07020	EDL933_1423	Z1498	ECs1244			YgiW/YdeI family stress tolerance OB fold protein
EDL933_RS07030	EDL933_1424	Z1500	ECs1246			hypothetical protein
EDL933_RS07035	EDL933_1425	Z1501	ECs1247			DUF551 domain-containing protein
EDL933_RS07045	EDL933_1426	Z1503	ECs1251			phage antirepressor Ant
EDL933_RS07050	EDL933_1427	Z1505	ECs1252	b1006	rutG	pyrimidine utilization transport protein G
EDL933_RS07055	EDL933_1428	Z1506	ECs1253	b1007	rutF	pyrimidine utilization flavin reductase protein F
EDL933_RS07060	EDL933_1429	Z1507	ECs1254	b1008	rutE	malonic semialdehyde reductase
EDL933_RS07065	EDL933_1430	Z1508	ECs1255	b1009	rutD	pyrimidine utilization protein D
EDL933_RS07070	EDL933_1431	Z1509	ECs1256	b1010	rutC	pyrimidine utilization protein C
EDL933_RS07075	EDL933_1432	Z1510	ECs1257	b1011	rutB	peroxyureidoacrylate/ureidoacrylate amidohydrolase RutB
EDL933_RS07080	EDL933_1433	Z1511	ECs1258	b1012	rutA	pyrimidine utilization protein A
EDL933_RS07085	EDL933_1434	Z1512	ECs1259	b1013	rutR	HTH-type transcriptional regulator RutR
EDL933_RS07090	EDL933_1435	Z1513	ECs1260	b1014	putA
EDL933_RS07100	EDL933_1438	Z1515	ECs1261			sodium/proline symporter PutP
EDL933_RS07105	EDL933_1439	Z1516	ECs1262			hypothetical protein
EDL933_RS07110	EDL933_1442	Z1518				hypothetical protein
EDL933_RS07115	EDL933_1443	Z1519	ECs1263	b4490	efeU	FTR1 family protein
EDL933_RS07120	EDL933_1444	Z1520	ECs1264	b1018	efeO	iron uptake system protein EfeO
EDL933_RS07125	EDL933_1445	Z1521	ECs1265	b1019	efeB	deferrochelatase/peroxidase EfeB
EDL933_RS07145	EDL933_1449	Z1524	ECs1268	b1022	pgaC	poly-beta-1%2C6 N-acetyl-D-glucosamine synthase
EDL933_RS07150	EDL933_1450	Z1525	ECs1269	b1023	pgaB
EDL933_RS07155	EDL933_1451	Z1526	ECs1270	b1024	pgaA	poly-beta-1%2C6 N-acetyl-D-glucosamine export porin PgaA
EDL933_RS07160	EDL933_1452	Z1527	ECs1271	b1025	dgcT	GGDEF domain-containing protein
EDL933_RS07165	EDL933_1453	Z1528	ECs1272			cyclic diguanylate phosphodiesterase
EDL933_RS07170	EDL933_1454	Z1530	ECs1273			hypothetical protein
EDL933_RS07175	EDL933_1455	Z1531	ECs1274			transcriptional regulator
EDL933_RS07180	EDL933_1456	Z1533	ECs1275			SDR family oxidoreductase
EDL933_RS07185	EDL933_1457	Z1534	ECs1276			molecular chaperone
EDL933_RS07190	EDL933_1458	Z1535	ECs1277			outer membrane protein
EDL933_RS07195	EDL933_1459	Z1536	ECs1278			fimbrial biogenesis outer membrane usher protein
EDL933_RS07200	EDL933_1460	Z1537	ECs1279			molecular chaperone
EDL933_RS07205	EDL933_1461	Z1538	ECs1280			type 1 fimbrial protein
EDL933_RS07215	EDL933_1464	Z1542	ECs1282			filamentous hemagglutinin N-terminal domain-containing protein
EDL933_RS07220	EDL933_1465	Z1543	ECs1283			ShlB/FhaC/HecB family hemolysin secretion/activation protein
EDL933_RS07225	EDL933_1466	Z1544	ECs1284			holo-[acyl-carrier-protein] synthase
EDL933_RS07230	EDL933_1467	Z1545	ECs1285			SDR family oxidoreductase
EDL933_RS07235	EDL933_1468	Z1546	ECs1286			beta-hydroxyacyl-ACP dehydratase
EDL933_RS07240	EDL933_1469	Z1547	ECs1287			acyl carrier protein
EDL933_RS07245	EDL933_1470	Z1548	ECs1288			aminomethyl transferase family protein
EDL933_RS07250	EDL933_1471	Z1549	ECs1289			beta-ketoacyl-ACP synthase
EDL933_RS07255	EDL933_1472	Z1550	ECs1290			beta-ketoacyl synthase
EDL933_RS07260	EDL933_1473	Z1551	ECs1291			hypothetical protein
EDL933_RS07265	EDL933_1474	Z1552	ECs1292			ABC transporter ATP-binding protein
EDL933_RS07270	EDL933_1475	Z1553	ECs1293			hypothetical protein
EDL933_RS07275	EDL933_1476	Z1554	ECs1294			ABC transporter permease
EDL933_RS07280	EDL933_1477	Z1555	ECs1295			outer membrane lipoprotein-sorting protein
EDL933_RS07285	EDL933_1478	Z1556	ECs1296			hypothetical protein
EDL933_RS29930	EDL933_1479	Z1557	ECs1297			ACP S-malonyltransferase
EDL933_RS07295	EDL933_1480	Z1558	ECs1298	b1029	ycdU	hypothetical protein
EDL933_RS07300	EDL933_1481	Z1120, Z1559	ECs1299			DUF4102 domain-containing protein
EDL933_RS07305	EDL933_1482	Z1121, Z1560	ECs1300			hypothetical protein
EDL933_RS07320	EDL933_1485	Z1126, Z1565	ECs1303			DUF3987 domain-containing protein
EDL933_RS07325	EDL933_1486	Z1128, Z1567	ECs1304			inovirus Gp2 family protein
EDL933_RS32165	EDL933_1487	---				hypothetical protein
EDL933_RS07345	EDL933_1491	---	ECs1308
EDL933_RS07375	EDL933_1498	Z1139, Z1578	ECs1316			diacylglycerol kinase
EDL933_RS07380	EDL933_1499	Z1140, Z1579	ECs1317			phosphoethanolamine transferase
EDL933_RS07390	EDL933_1502	Z1142, Z1581	ECs1321			urease accessory protein UreD
EDL933_RS07395	EDL933_1503	Z1143, Z1582	ECs1322			urease subunit gamma
EDL933_RS07400	EDL933_1504	Z1144, Z1583	ECs1323			urease subunit beta
EDL933_RS07405	EDL933_1505	Z1145, Z1584	ECs1324			urease subunit alpha
EDL933_RS07410	EDL933_1506	Z1146, Z1585	ECs1325			urease accessory protein UreE
EDL933_RS07415	EDL933_1507	Z1147, Z1586	ECs1326			urease accessory protein UreF
EDL933_RS07420	EDL933_1508	Z1148, Z1587	ECs1327			urease accessory protein UreG
EDL933_RS07430	EDL933_1510	Z1150, Z1589	ECs1328			transposase
EDL933_RS07435	EDL933_1511	Z1151, Z1590				hypothetical protein
EDL933_RS07440	EDL933_1512	Z1152, Z1591	ECs1330			type B 50S ribosomal protein L31
EDL933_RS07445	EDL933_1513	Z1153, Z1592				Hok/Gef family protein
EDL933_RS30030	EDL933_1515	Z1154, Z1593				hypothetical protein
EDL933_RS07450	EDL933_1516	Z1155, Z1594	ECs1333			hypothetical protein
EDL933_RS07460	EDL933_1520	Z1159, Z1598	ECs1337			IS66 family insertion sequence hypothetical protein
EDL933_RS07465	EDL933_1521	Z1160, Z1599	ECs1338			IS66 family insertion sequence element accessory protein TnpB
EDL933_RS07470	EDL933_1522	Z1161, Z1600	ECs1339			IS66-like element IS682 family transposase
EDL933_RS07480	EDL933_1524	Z1163, Z1602	ECs1341			IS66 family insertion sequence element accessory protein TnpB
EDL933_RS07485	EDL933_1525	---	ECs1342			IS66 family insertion sequence hypothetical protein
EDL933_RS07490	EDL933_1526	Z1164, Z1603	ECs1343			tellurium resistance protein TerW
EDL933_RS07495	EDL933_1527	Z1165, Z1604	ECs1344			DUF4236 domain-containing protein
EDL933_RS07500	EDL933_1528	Z1166, Z1605	ECs1345			HpcH/HpaI aldolase/citrate lyase family protein
EDL933_RS07505	EDL933_1529	Z1167, Z1606	ECs1346			hypothetical protein
EDL933_RS07515	EDL933_1532	Z1169, Z1608	ECs1349			hypothetical protein
EDL933_RS07520	EDL933_1533	Z1170, Z1609	ECs1350			hypothetical protein
EDL933_RS07525	EDL933_1534	Z1171, Z1610	ECs1351			tellurium resistance protein TerZ
EDL933_RS07530	EDL933_1535	Z1172, Z1611	ECs1352			tellurium resistance protein TerA
EDL933_RS07535	EDL933_1536	Z1173, Z1612	ECs1353			hypothetical protein
EDL933_RS07540	EDL933_1537	Z1174, Z1613	ECs1354			tellurium resistance membrane protein TerC
EDL933_RS07545	EDL933_1538	Z1175, Z1614	ECs1355			tellurium resistance membrane protein TerD
EDL933_RS07550	EDL933_1539	Z1176, Z1615	ECs1356			TerD family protein
EDL933_RS07555	EDL933_1540	Z1177, Z1616	ECs1358			protein TerF
EDL933_RS30065	EDL933_1541	---				hypothetical protein
EDL933_RS07560	EDL933_1542	Z1178, Z1617	ECs1360			bifunctional siderophore receptor/adhesin Iha
EDL933_RS07565	EDL933_1543	---				hypothetical protein
EDL933_RS07570	EDL933_1544	Z1181, Z1620	ECs1362			hypothetical protein
EDL933_RS07575	EDL933_1548	Z1185, Z1624	ECs1364			hypothetical protein
EDL933_RS32180	EDL933_1554	Z1187, Z1626				hypothetical protein
EDL933_RS07590	EDL933_1555	Z1188, Z1627	ECs5414			AlpA family transcriptional regulator
EDL933_RS07595	EDL933_1557	Z1190, Z1629, Z1630	ECs1370			glycosyltransferase
EDL933_RS30115	EDL933_1561	Z1193, Z1633	ECs1374			hypothetical protein
EDL933_RS07610	EDL933_1564	Z1195, Z1635	ECs1377			hypothetical protein
EDL933_RS07615	EDL933_1565	Z1196, Z1636	ECs1378			hypothetical protein
EDL933_RS07620	EDL933_1566	Z1197, Z1637	ECs5415			DUF4222 domain-containing protein
EDL933_RS07635	EDL933_1570	Z1200, Z1640	ECs1382			ShlB/FhaC/HecB family hemolysin secretion/activation protein
EDL933_RS07645	EDL933_1572	Z1202, Z1642	ECs1383			DUF2726 domain-containing protein
EDL933_RS07650	EDL933_1574	Z1203, Z1643	ECs1386			phosphoadenosine phosphosulfate reductase
EDL933_RS07655	EDL933_1575	Z1204, Z1644	ECs1387
EDL933_RS07660	EDL933_1576	---	ECs1388			PerC family transcriptional regulator
EDL933_RS07665	EDL933_1577	Z1205, Z1645	ECs1389			hypothetical protein
EDL933_RS07675	EDL933_1579	Z1207, Z1647				transposase
EDL933_RS07680	EDL933_1580	Z1208, Z1648	ECs1393			IS66 family insertion sequence hypothetical protein
EDL933_RS07685	EDL933_1581	Z1209, Z1649	ECs1394			hypothetical protein
EDL933_RS07690	EDL933_1582	Z1210, Z1650	ECs1395			GTPase family protein
EDL933_RS30140	EDL933_1583	---				hypothetical protein
EDL933_RS07695	EDL933_1584	---	ECs1396			autotransporter adhesin Ag43
EDL933_RS07705	EDL933_1589	Z1213, Z1653	ECs1398			chemotaxis protein
EDL933_RS07710	EDL933_1590	Z1214, Z1654	ECs1399			patatin-like phospholipase family protein
EDL933_RS07715	EDL933_1591	---				hypothetical protein
EDL933_RS07720	EDL933_1592	Z1215, Z1655	ECs1401			DUF945 domain-containing protein
EDL933_RS07725	EDL933_1593	Z1216, Z1656	ECs1402			antirestriction protein
EDL933_RS07730	EDL933_1594	Z1217, Z1657	ECs1403			DNA repair protein RadC
EDL933_RS07735	EDL933_1596	Z1218	ECs1404			DUF987 domain-containing protein
EDL933_RS07740	EDL933_1597	Z1219				hypothetical protein
EDL933_RS07745	EDL933_1598	Z1220, Z1658	ECs1405			type IV toxin-antitoxin system YeeU family antitoxin
EDL933_RS07750	EDL933_1599	---				hypothetical protein
EDL933_RS07765	EDL933_1602	---				hypothetical protein
EDL933_RS07770	EDL933_1603	Z1223, Z1662	ECs1407			hypothetical protein
EDL933_RS07775	EDL933_1604	Z1225, Z1663	ECs1408			DUF957 domain-containing protein
EDL933_RS07780	EDL933_1605	Z1226, Z1664	ECs1409			DUF4942 domain-containing protein
EDL933_RS07790	EDL933_1606	Z1666	ECs1410	b1033	ghrA	glyoxylate/hydroxypyruvate reductase GhrA
EDL933_RS07795	EDL933_1607	Z1667	ECs1411	b1034	ycdX	phosphatase
EDL933_RS07800	EDL933_1608	Z1668	ECs1412	b1035	ycdY	molecular chaperone
EDL933_RS07805	EDL933_1610	Z1669	ECs1413	b1036	ycdZ	DUF1097 domain-containing protein
EDL933_RS07810	EDL933_1611	Z1670	ECs1414	b1037	csgG	curli production assembly/transport protein CsgG
EDL933_RS07815	EDL933_1612	Z1671	ECs1415	b1038	csgF	curli production assembly/transport protein CsgF
EDL933_RS07820	EDL933_1613	Z1672	ECs1416	b1039	csgE	curli production assembly/transport protein CsgE
EDL933_RS07825	EDL933_1614	Z1673	ECs1417	b1040	csgD	transcriptional regulator CsgD
EDL933_RS07835	EDL933_1616	Z1675	ECs1419	b1041	csgB
EDL933_RS07840	EDL933_1617	Z1676	ECs1420	b1042	csgA
EDL933_RS07845	EDL933_1618	Z1677	ECs1421	b1043	csgC
EDL933_RS07850	EDL933_1619	Z1678	ECs1422	b1044	ymdA	type 1 fimbrial protein
EDL933_RS07855	EDL933_1620	Z1679	ECs1423	b1045	ymdB	O-acetyl-ADP-ribose deacetylase
EDL933_RS07860	EDL933_1621	Z1680	ECs1424	b1046	clsC	phospholipase D family protein
EDL933_RS07865	EDL933_1622	Z1681	ECs1425	b1047	opgC	glucans biosynthesis protein MdoC
EDL933_RS07870	EDL933_1623	---				hypothetical protein
EDL933_RS07875	EDL933_1624	Z1683	ECs1426	b1048	opgG
EDL933_RS07880	EDL933_1625	Z1684	ECs1427	b1049	opgH	glucans biosynthesis glucosyltransferase MdoH
EDL933_RS07885	EDL933_1627	Z1685	ECs1428	b1050	yceK	YceK/YidQ family lipoprotein
EDL933_RS07890	EDL933_1628	Z1686	ECs1429	b1051	msyB	acidic protein MsyB
EDL933_RS07905	EDL933_1630	Z1690	ECs1432	b1054	lpxL	LpxL/LpxP family Kdo(2)-lipid IV(A) lauroyl/palmitoleoyl acyltransferase
EDL933_RS07910	EDL933_1631	Z1691	ECs1433	b1055	yceA	rhodanese-related sulfurtransferase
EDL933_RS07915	EDL933_1632	Z1692	ECs1434	b1056	yceI	YceI family protein
EDL933_RS07920	EDL933_1633	Z1693	ECs1435	b1057	yceJ	cytochrome b
EDL933_RS07925	EDL933_1634	Z1695	ECs1436	b1058	yceO	DUF2770 domain-containing protein
EDL933_RS07930	EDL933_1635	Z1696	ECs1437	b1059	solA	N-methyl-L-tryptophan oxidase
EDL933_RS07935	EDL933_1636	Z1697	ECs1438	b1060	bssS
EDL933_RS07940	EDL933_1637	Z1698	ECs1439	b1061	dinI	DNA damage-inducible protein I
EDL933_RS07945	EDL933_1638	Z1699	ECs1440	b1062	pyrC	dihydroorotase
EDL933_RS07950	EDL933_1639	Z1700	ECs1441	b1063	yceB	lipoprotein
EDL933_RS07955	EDL933_1640	Z1701	ECs1442	b1064	grxB	glutaredoxin 2
EDL933_RS07960	EDL933_1641	Z1702	ECs1443	b1065	mdtH	multidrug efflux MFS transporter MdtH
EDL933_RS07965	EDL933_1642	Z1703	ECs1444	b1066	rimJ	30S ribosomal protein S5 alanine N-acetyltransferase
EDL933_RS07970	EDL933_1643	Z1704	ECs1445	b1067	yceH	DUF480 domain-containing protein
EDL933_RS07975	EDL933_1644	Z1705	ECs1446	b1068	yceM	Gfo/Idh/MocA family oxidoreductase
EDL933_RS07980	EDL933_1645	Z1707	ECs1447	b1069	murJ	murein biosynthesis integral membrane protein MurJ
EDL933_RS07985	EDL933_1646	Z1708	ECs1448	b1070	flgN	flagella biosynthesis chaperone FlgN
EDL933_RS07990	EDL933_1647	Z1709	ECs1449	b1071	flgM	anti-sigma-28 factor FlgM
EDL933_RS07995	EDL933_1648	Z1710	ECs1450	b1072	flgA	flagellar basal body P-ring formation protein FlgA
EDL933_RS08000	EDL933_1650	Z1711	ECs1451	b1073	flgB
EDL933_RS08005	EDL933_1651	Z1712	ECs1452	b1074	flgC	flagellar basal body rod protein FlgC
EDL933_RS08010	EDL933_1652	Z1713	ECs1453	b1075	flgD
EDL933_RS08015	EDL933_1653	Z1714	ECs1454	b1076	flgE
EDL933_RS08020	EDL933_1654	Z1715	ECs1455	b1077	flgF
EDL933_RS08025	EDL933_1655	Z1716	ECs1456	b1078	flgG	flagellar basal body rod protein FlgG
EDL933_RS08030	EDL933_1656	Z1717	ECs1457	b1079	flgH	flagellar basal body L-ring protein FlgH
EDL933_RS08035	EDL933_1657	Z1718	ECs1458	b1080	flgI
EDL933_RS08040	EDL933_1658	Z1719	ECs1459	b1081	flgJ	flagellar assembly peptidoglycan hydrolase FlgJ
EDL933_RS08045	EDL933_1659	Z1720	ECs1460	b1082	flgK	flagellar hook-associated protein FlgK
EDL933_RS08050	EDL933_1660	Z1721	ECs1461	b1083	flgL
EDL933_RS08055	EDL933_1661	Z1722	ECs1462	b1084	rne	ribonuclease E
EDL933_RS08065	EDL933_1663	Z1725	ECs1464	b1086	rluC	23S rRNA pseudouridine(955/2504/2580) synthase RluC
EDL933_RS08070	EDL933_1664	Z1726	ECs1465	b1087	yceF	septum formation inhibitor Maf
EDL933_RS08075	EDL933_1665	Z1727	ECs1466	b1088	yceD	23S rRNA accumulation protein YceD
EDL933_RS08080	EDL933_1666	Z1728	ECs1467	b1089	rpmF	50S ribosomal protein L32
EDL933_RS08085	EDL933_1667	Z1729	ECs1468	b1090	plsX	phosphate acyltransferase PlsX
EDL933_RS08090	EDL933_1668	Z1730	ECs1469	b1091	fabH	ketoacyl-ACP synthase III
EDL933_RS08095	EDL933_1669	Z1731	ECs1470	b1092	fabD	ACP S-malonyltransferase
EDL933_RS08100	EDL933_1670	Z1732	ECs1471	b1093	fabG
EDL933_RS08105	EDL933_1671	Z1733	ECs1472	b1094	acpP	acyl carrier protein
EDL933_RS08110	EDL933_1672	Z1734	ECs1473	b1095	fabF	beta-ketoacyl-ACP synthase II
EDL933_RS08115	EDL933_1673	Z1735	ECs1474	b1096	pabC	aminodeoxychorismate lyase
EDL933_RS08120	EDL933_1674	Z1736	ECs1475	b1097	mltG	cell division protein YceG
EDL933_RS08125	EDL933_1675	Z1737	ECs1476	b1098	tmk	dTMP kinase
EDL933_RS08130	EDL933_1676	Z1738	ECs1477	b1099	holB	DNA polymerase III subunit delta'
EDL933_RS08135	EDL933_1677	Z1739	ECs1478	b1100	ycfH	metal-dependent hydrolase
EDL933_RS08140	EDL933_1678	Z1740	ECs1479	b1101	ptsG	PTS glucose transporter subunit IIBC
EDL933_RS08145	EDL933_1679	Z1741	ECs1480	b1102	fhuE	ferric-rhodotorulic acid/ferric-coprogen receptor FhuE
EDL933_RS30165	EDL933_1680	---				hypothetical protein
EDL933_RS08150	EDL933_1681	Z1742	ECs1481	b1103	hinT	purine nucleoside phosphoramidase
EDL933_RS08155	EDL933_1682	Z1743	ECs1482	b1104	ycfL	DUF1425 domain-containing protein
EDL933_RS08160	EDL933_1683	Z1744	ECs1483	b1105	lpoB	penicillin-binding protein activator LpoB
EDL933_RS08165	EDL933_1684	Z1745	ECs1484	b1106	thiK	thiamine kinase
EDL933_RS08170	EDL933_1685	Z1746	ECs1485	b1107	nagZ	beta-N-acetylhexosaminidase
EDL933_RS08175	EDL933_1686	Z1747	ECs1486	b1108	ycfP	alpha/beta hydrolase
EDL933_RS08180	EDL933_1687	Z1748	ECs1487	b1109	ndh	NAD(P)/FAD-dependent oxidoreductase
EDL933_RS08185	EDL933_1688	Z1749	ECs1488	b1110	ycfJ	glycine zipper 2TM domain-containing protein
EDL933_RS08190	EDL933_1689	Z1750	ECs1489	b1111	comR	TetR family copper-responsive transcriptional repressor ComR
EDL933_RS08195	EDL933_1690	Z1751	ECs1490	b1112	bhsA	multiple stress resistance protein BhsA
EDL933_RS08200	EDL933_1691	Z1752	ECs1491	b1113	ldtC	L%2CD-transpeptidase LdtC
EDL933_RS08205	EDL933_1692	Z1754	ECs1492	b1114	mfd	transcription-repair coupling factor
EDL933_RS08210	EDL933_1693	Z1756	ECs1493	b1115	ycfT	acyltransferase family protein
EDL933_RS08215	EDL933_1694	Z1757	ECs1494	b1116	lolC	lipoprotein-releasing ABC transporter permease subunit LolC
EDL933_RS08220	EDL933_1695	Z1758	ECs1495	b1117	lolD
EDL933_RS08225	EDL933_1696	Z1759	ECs1496	b1118	lolE	lipoprotein-releasing ABC transporter permease subunit LolE
EDL933_RS08230	EDL933_1697	Z1760	ECs1497	b1119	nagK	N-acetylglucosamine kinase
EDL933_RS08235	EDL933_1698	Z1761	ECs1498	b1120	cobB	NAD-dependent protein deacylase
EDL933_RS08240	EDL933_1699	Z1762	ECs1499	b1123	potD	spermidine/putrescine ABC transporter substrate-binding protein PotD
EDL933_RS08245	EDL933_1700	Z1763	ECs1500	b1124	potC	spermidine/putrescine ABC transporter permease PotC
EDL933_RS08250	EDL933_1701	Z1764	ECs1501			integrase
EDL933_RS08255	EDL933_1702	Z1765	ECs1502			excisionase
EDL933_RS08260	EDL933_1703	Z1766	ECs1503			3'-5' exoribonuclease
EDL933_RS08265	EDL933_1704	Z1768	ECs1504			hypothetical protein
EDL933_RS08270	EDL933_1705	Z1769				DUF1391 domain-containing protein
EDL933_RS08275	EDL933_1706	Z1770	ECs1506			hypothetical protein
EDL933_RS08285	EDL933_1707	Z1772	ECs1508			Rha family transcriptional regulator
EDL933_RS08300	EDL933_1710	Z1775	ECs1511			DUF1627 domain-containing protein
EDL933_RS08310	EDL933_1712	Z1777	ECs1513			DUF4406 domain-containing protein
EDL933_RS08325	EDL933_1715	Z1780	ECs1516			ead/Ea22-like family protein
EDL933_RS08330	EDL933_1716	---	ECs1517			hypothetical protein
EDL933_RS08335	EDL933_1717	Z1781	ECs1518			DUF551 domain-containing protein
EDL933_RS32230	EDL933_1718	---	ECs5710			hypothetical protein
EDL933_RS08355	EDL933_1720	Z1343	ECs1522			DUF968 domain-containing protein
EDL933_RS08360	EDL933_1721	Z1344	ECs1523			RusA family crossover junction endodeoxyribonuclease
EDL933_RS08365	EDL933_1722	Z1345	ECs1524			antitermination protein
EDL933_RS08375	EDL933_1724	Z1348	ECs5712			DUF3927 domain-containing protein
EDL933_RS32245	EDL933_1725	---				hypothetical protein
EDL933_RS08390	EDL933_1726	---	ECs1527			DUF1737 domain-containing protein
EDL933_RS08395	EDL933_1727	---	ECs1528			DUF1378 family protein
EDL933_RS08400	EDL933_1728	---	ECs1529			DUF826 domain-containing protein
EDL933_RS08405	EDL933_1729	---	ECs1530			holin
EDL933_RS08410	EDL933_1730	---	ECs1531			DUF1327 domain-containing protein
EDL933_RS08415	EDL933_1731	---	ECs1532			lysozyme
EDL933_RS08420	EDL933_1732	---	ECs1533			hypothetical protein
EDL933_RS32250	EDL933_1734	---	ECs1534			lysis protein
EDL933_RS08435	EDL933_1735	---	ECs1536			hypothetical protein
EDL933_RS08445	EDL933_1737	---	ECs1538			hypothetical protein
EDL933_RS08450	EDL933_1738	---				DUF3950 domain-containing protein
EDL933_RS08465	EDL933_1739	---	ECs1541			terminase small subunit
EDL933_RS08470	EDL933_1740	---	ECs1542			terminase large subunit
EDL933_RS08475	EDL933_1741	---	ECs1543			phage major capsid protein
EDL933_RS08490	EDL933_1745	Z1901, Z3327	ECs1545			phage gp6-like head-tail connector protein
EDL933_RS08495	EDL933_1746	Z1808	ECs1546			head-tail adaptor protein
EDL933_RS08500	EDL933_1747	---	ECs1547			HK97 gp10 family phage protein
EDL933_RS08505	EDL933_1748	Z3323	ECs1548			DUF3168 domain-containing protein
EDL933_RS08510	EDL933_1749	Z1370, Z3322	ECs1549			tail protein
EDL933_RS08515	EDL933_1750	---	ECs1550			tail assembly protein
EDL933_RS08525	EDL933_1752	Z1374, Z1814				phage tail tape measure protein
EDL933_RS30200	EDL933_1753	---				phage tail protein
EDL933_RS08530	EDL933_1754	Z1815	ECs1555			phage minor tail protein L
EDL933_RS08545	EDL933_1756	Z1818	ECs1557			phage repressor protein/antirepressor Ant
EDL933_RS08550	EDL933_1757	Z1819	ECs1558			phage tail protein
EDL933_RS08555	EDL933_1758	Z1820				tail assembly protein
EDL933_RS08560	EDL933_1759	Z1821, Z1822	ECs1560			type III secretion system effector E3 ubiquitin ligase NleL
EDL933_RS08565	EDL933_1760	Z1823, Z1824	ECs1561			type III secretion system effector EspN
EDL933_RS30215	EDL933_1766	---	ECs1566			hypothetical protein
EDL933_RS08600	EDL933_1767	Z1829	ECs1568
EDL933_RS08605	EDL933_1768	Z1830	ECs1570	b1125	potB	spermidine/putrescine ABC transporter permease PotB
EDL933_RS08610	EDL933_1769	Z1831	ECs1571	b1126	potA	spermidine/putrescine ABC transporter ATP-binding protein PotA
EDL933_RS08615	EDL933_1770	---				hypothetical protein
EDL933_RS08620	EDL933_1771	Z1832	ECs1572	b1127	pepT	peptidase T
EDL933_RS08625	EDL933_1772	Z1833	ECs1573	b1128	roxA	cupin domain-containing protein
EDL933_RS08630	EDL933_1774	Z1835, Z1836	ECs1574			site-specific integrase
EDL933_RS32265	EDL933_1775	Z1839	ECs1576			hypothetical protein
EDL933_RS08650	EDL933_1777	Z1840	ECs1578			hypothetical protein
EDL933_RS08655	EDL933_1778	---	ECs1579			hypothetical protein
EDL933_RS08660	EDL933_1779	Z1841	ECs1580			hypothetical protein
EDL933_RS08665	EDL933_1780	---	ECs1581			DUF4222 domain-containing protein
EDL933_RS08670	EDL933_1781	Z1842, Z1843	ECs1582			DUF927 domain-containing protein
EDL933_RS08680	EDL933_1783	Z1844	ECs1586			hypothetical protein
EDL933_RS08685	EDL933_1784	Z1845	ECs1587			single-stranded DNA-binding protein
EDL933_RS08695	EDL933_1785	Z1846	ECs1589			hypothetical protein
EDL933_RS08700	EDL933_1786	Z1847	ECs1590			phage major capsid protein
EDL933_RS08705	EDL933_1787	Z1848	ECs1591			HK97 family phage prohead protease
EDL933_RS08710	EDL933_1788	Z1849	ECs1592			phage portal protein
EDL933_RS08715	EDL933_1789	Z1850	ECs1593			head-tail adaptor protein
EDL933_RS08720	EDL933_1790	Z1851	ECs1594			hypothetical protein
EDL933_RS08730	EDL933_1792	---				hypothetical protein
EDL933_RS08735	EDL933_1793	Z1853	ECs1597			phage terminase small subunit P27 family
EDL933_RS08740	EDL933_1794	Z1854	ECs1598			terminase large subunit
EDL933_RS08745	EDL933_1795	Z1855, Z1856	ECs1599			hypothetical protein
EDL933_RS08755	EDL933_1798	Z1858	ECs1601	b1129	phoQ	two-component system sensor histidine kinase PhoQ
EDL933_RS08760	EDL933_1799	Z1859	ECs1602	b1130	phoP	two-component system response regulator PhoP
EDL933_RS08765	EDL933_1800	Z1860	ECs1603	b1131	purB	adenylosuccinate lyase
EDL933_RS08770	EDL933_1801	Z1861	ECs1604	b1132	hflD	high frequency lysogenization protein HflD
EDL933_RS08775	EDL933_1802	Z1862	ECs1605	b1133	mnmA	tRNA 2-thiouridine(34) synthase MnmA
EDL933_RS08780	EDL933_1803	Z1863	ECs1606	b1134	nudJ	phosphatase NudJ
EDL933_RS08785	EDL933_1804	Z1864	ECs1607	b1135	rluE	23S rRNA pseudouridine(2457) synthase RluE
EDL933_RS08790	EDL933_1805	Z1865	ECs1608	b1136	icd	NADP-dependent isocitrate dehydrogenase
EDL933_RS08795	EDL933_1806	Z1866	ECs1609			integrase
EDL933_RS08805	EDL933_1807	Z1868	ECs1611			replication protein
EDL933_RS08810	EDL933_1808	Z1869	ECs1612			Replication protein P
EDL933_RS08815	EDL933_1809	---	ECs1613			protein ren
EDL933_RS08820	EDL933_1810	Z1870	ECs1614			SMR family multidrug efflux protein EmrE
EDL933_RS08830	EDL933_1811	Z1871	ECs1615			recombinase family protein
EDL933_RS08835	EDL933_1812	Z1872	ECs1616			hypothetical protein
EDL933_RS08840	EDL933_1813	---	ECs1617			hypothetical protein
EDL933_RS08845	EDL933_1814	---	ECs1618			DUF1364 domain-containing protein
EDL933_RS08850	EDL933_1815	Z1873	ECs1619			crossover junction endodeoxyribonuclease RusA
EDL933_RS08855	EDL933_1816	---	ECs5715			YlcG family protein
EDL933_RS08860	EDL933_1817	Z1874	ECs1620			Q antiterminator encoded by prophage CP-933P
EDL933_RS08865	EDL933_1818	Z1875	ECs1621			holin
EDL933_RS08870	EDL933_1819	Z1876	ECs1622			lysozyme
EDL933_RS08875	EDL933_1820	Z1877	ECs1623			prophage endopeptidase RzpD
EDL933_RS08880	EDL933_1821	Z1878	ECs1625			serum resistance lipoprotein Bor
EDL933_RS08885	EDL933_1822	Z1879	ECs1626			DUF1398 domain-containing protein
EDL933_RS08890	EDL933_1823	Z1880	ECs1627			hypothetical protein
EDL933_RS08895	EDL933_1824	Z1881				DUF3950 domain-containing protein
EDL933_RS08900	EDL933_1825	Z1882	ECs1629			DNA-packaging protein
EDL933_RS08905	EDL933_1826	Z1883	ECs1630			phage terminase large subunit family protein
EDL933_RS08910	EDL933_1827	Z1884	ECs1631			head-tail joining protein
EDL933_RS08915	EDL933_1828	Z1885	ECs1632			phage portal protein
EDL933_RS08920	EDL933_1829	---	ECs1633			S49 family peptidase
EDL933_RS08925	EDL933_1830	---	ECs1634			head decoration protein
EDL933_RS08930	EDL933_1831	---	ECs1635			major capsid protein
EDL933_RS08935	EDL933_1832	---	ECs1636			DNA-packaging protein FI
EDL933_RS08940	EDL933_1833	Z1890	ECs1637			tail attachment protein
EDL933_RS08945	EDL933_1834	Z1891	ECs1638			tail protein
EDL933_RS08950	EDL933_1835	Z1893	ECs1639			tail protein
EDL933_RS08955	EDL933_1836	Z1894	ECs1640			tail protein
EDL933_RS08960	EDL933_1837	Z1895	ECs1641			phage minor tail protein G
EDL933_RS08965	EDL933_1838	Z1896	ECs1642			phage tail assembly protein T
EDL933_RS08970	EDL933_1839	Z1898	ECs1643			phage tail tape measure protein
EDL933_RS08975	EDL933_1840	---	ECs1644			tail protein
EDL933_RS08980	EDL933_1841	---	ECs1645			phage minor tail protein L
EDL933_RS08985	EDL933_1842	---	ECs1646			phage tail protein
EDL933_RS08990	EDL933_1843	---	ECs1647			tail assembly protein
EDL933_RS08995	EDL933_1844	---	ECs1648			host specificity protein J
EDL933_RS09000	EDL933_1845	---	ECs1649			hypothetical protein
EDL933_RS09010	EDL933_1850	Z1920	ECs1651			tail fiber assembly protein
EDL933_RS09015	EDL933_1851	Z1921	ECs1652			manganese catalase family protein
EDL933_RS09020	EDL933_1852	Z1922	ECs1653			ferritin-like domain-containing protein
EDL933_RS09025	EDL933_1853	Z1923	ECs1654			ferritin-like domain-containing protein
EDL933_RS09030	EDL933_1854	Z1924	ECs1655			hypothetical protein
EDL933_RS09040	EDL933_1855	Z1926	ECs1657			tail fiber assembly protein
EDL933_RS09050	EDL933_1857	---	ECs1659
EDL933_RS09055	EDL933_1858	---	ECs1660			IS66-like element ISEc8 family transposase
EDL933_RS09060	EDL933_1859	Z1930	ECs1662			alpha/beta hydrolase
EDL933_RS09065	EDL933_1860	Z1931	ECs1663			omptin family outer membrane protease OmpT
EDL933_RS09085	EDL933_1865	Z1935	ECs1667			autotransporter outer membrane beta-barrel domain-containing protein
EDL933_RS09090	EDL933_1866	Z1936	ECs1668	b1174	minE	cell division topological specificity factor MinE
EDL933_RS09095	EDL933_1867	Z1937	ECs1669	b1175	minD	septum site-determining protein MinD
EDL933_RS09100	EDL933_1868	Z1938	ECs1670	b1176	minC	septum site-determining protein MinC
EDL933_RS09105	EDL933_1869	Z1939	ECs1671	b1177	ycgJ	hypothetical protein
EDL933_RS09110	EDL933_1870	Z1940	ECs1672	b1178	pliG	hypothetical protein
EDL933_RS09115	EDL933_1871	---	ECs1673			hypothetical protein
EDL933_RS09125	EDL933_1873	Z1942	ECs1675	b1180	ycgM	fumarylacetoacetate hydrolase family protein
EDL933_RS09130	EDL933_1875	Z1943	ECs1676	b1181	ycgN	YcgN family cysteine cluster protein
EDL933_RS09135	EDL933_1876	Z1944	ECs1677	b1182	hlyE	hemolysin HlyE
EDL933_RS09140	EDL933_1877	Z1946	ECs1678	b1183	umuD	translesion error-prone DNA polymerase V autoproteolytic subunit
EDL933_RS09145	EDL933_1878	Z1947	ECs1679	b1184	umuC	Y-family DNA polymerase
EDL933_RS09150	EDL933_1879	Z1948	ECs1680	b1185	dsbB	disulfide bond formation protein DsbB
EDL933_RS09155	EDL933_1880	Z1949	ECs1681	b1186	nhaB	Na(+)/H(+) antiporter NhaB
EDL933_RS09160	EDL933_1881	Z1950	ECs1682	b1187	fadR	fatty acid metabolism transcriptional regulator FadR
EDL933_RS09165	EDL933_1882	Z1951	ECs1683	b1188	ycgB	SpoVR family protein
EDL933_RS09170	EDL933_1883	Z1952	ECs1684	b1189	dadA	D-amino acid dehydrogenase
EDL933_RS09175	EDL933_1884	Z1953	ECs1685	b1190	dadX	catabolic alanine racemase DadX
EDL933_RS09180	EDL933_1886	Z1954	ECs1686	b1191	cvrA	potassium/proton antiporter
EDL933_RS09185	EDL933_1887	Z1955	ECs1687	b1192	ldcA	muramoyltetrapeptide carboxypeptidase
EDL933_RS09190	EDL933_1888	Z1956	ECs1688	b1193	emtA
EDL933_RS09205	EDL933_1891	Z1959	ECs1691	b1194	ycgR	flagellar brake protein
EDL933_RS09210	EDL933_1892	Z1960	ECs1692	b1195	ymgE	GlsB/YeaQ/YmgE family stress response membrane protein
EDL933_RS09215	EDL933_1893	Z1961	ECs1693			TonB-dependent receptor
EDL933_RS09220	EDL933_1894	Z1962	ECs1694			ModD protein
EDL933_RS09230	EDL933_1895	Z1963	ECs1696			methyltransferase domain-containing protein
EDL933_RS09235	EDL933_1896	Z1964	ECs1697			ABC transporter ATP-binding protein
EDL933_RS09240	EDL933_1897	Z1965	ECs1698			iron ABC transporter permease
EDL933_RS09245	EDL933_1898	Z1966	ECs1699			iron ABC transporter substrate-binding protein
EDL933_RS32285	EDL933_1899	Z1967	ECs5716			hypothetical protein
EDL933_RS09255	EDL933_1902	Z1969	ECs1703	b1198	dhaM	dihydroxyacetone kinase subunit DhaM
EDL933_RS09260	EDL933_1903	Z1970	ECs1704	b1199	dhaL	dihydroxyacetone kinase ADP-binding subunit DhaL
EDL933_RS09265	EDL933_1904	Z1971	ECs1705	b1200	dhaK	dihydroxyacetone kinase subunit DhaK
EDL933_RS09270	EDL933_1905	Z1972	ECs1707			hypothetical protein
EDL933_RS09275	EDL933_1906	---				hypothetical protein
EDL933_RS09280	EDL933_1907	Z1974	ECs1708	b1203	ychF	redox-regulated ATPase YchF
EDL933_RS09285	EDL933_1908	Z1975	ECs1709	b1204	pth	aminoacyl-tRNA hydrolase
EDL933_RS09290	EDL933_1909	Z1976	ECs1710	b1205	ychH	stress-induced protein YchH
EDL933_RS09295	EDL933_1910	Z1977	ECs1711	b1206	dauA	C4-dicarboxylic acid transporter DauA
EDL933_RS09300	EDL933_1911	Z1978	ECs1712	b1207	prs	ribose-phosphate pyrophosphokinase
EDL933_RS09305	EDL933_1912	Z1979	ECs1713	b1208	ispE	4-(cytidine 5'-diphospho)-2-C-methyl-D-erythritol kinase
EDL933_RS09310	EDL933_1913	Z1980	ECs1714	b1209	lolB
EDL933_RS09315	EDL933_1914	Z1981	ECs1715	b1210	hemA	glutamyl-tRNA reductase
EDL933_RS09320	EDL933_1915	Z1982	ECs1716	b1211	prfA	peptide chain release factor 1
EDL933_RS09325	EDL933_1916	Z1983	ECs1717	b1212	prmC	peptide chain release factor N(5)-glutamine methyltransferase
EDL933_RS09330	EDL933_1917	Z1984	ECs1718	b1213	ychQ	SirB family protein
EDL933_RS09335	EDL933_1918	Z1985	ECs1719	b1214	ychA	tetratricopeptide repeat-containing protein
EDL933_RS09340	EDL933_1919	Z1986	ECs1720	b1215	kdsA	3-deoxy-8-phosphooctulonate synthase
EDL933_RS09345	EDL933_1920	Z1987	ECs5717	b4419	ldrA	hypothetical protein
EDL933_RS09350	EDL933_1921	Z1989	ECs5718	b4421	ldrB	small toxic polypeptide LdrB
EDL933_RS09355	EDL933_1922	Z1991	ECs1721	b1216	chaA	sodium-potassium/proton antiporter ChaA
EDL933_RS09360	EDL933_1923	Z1992	ECs1722	b1217	chaB
EDL933_RS09365	EDL933_1924	Z1993	ECs1723	b1218	chaC	gamma-glutamylcyclotransferase
EDL933_RS09370	EDL933_1925	Z1994	ECs1724	b1219	ychN	DsrE/F sulfur relay family protein YchN
EDL933_RS09375	EDL933_1926	Z1995	ECs1725	b1220	ychO	inverse autotransporter invasin YchO
EDL933_RS09380	EDL933_1927	Z1996	ECs1726	b1221	narL	two-component system response regulator NarL
EDL933_RS09385	EDL933_1928	Z1998	ECs1727	b1222	narX	nitrate/nitrite two-component system sensor histidine kinase NarX
EDL933_RS09390	EDL933_1929	---				hypothetical protein
EDL933_RS09395	EDL933_1930	Z2000	ECs1728	b1223	narK	nitrate transporter NarK
EDL933_RS09400	EDL933_1931	Z2001	ECs1729	b1224	narG	nitrate reductase subunit alpha
EDL933_RS09405	EDL933_1932	Z2002	ECs1730	b1225	narH	nitrate reductase subunit beta
EDL933_RS09410	EDL933_1933	Z2003	ECs1731	b1226	narJ	nitrate reductase molybdenum cofactor assembly chaperone
EDL933_RS09415	EDL933_1934	Z2004	ECs1732	b1227	narI	respiratory nitrate reductase subunit gamma
EDL933_RS09435	EDL933_1935	Z2008	ECs1734	b1232	purU	formyltetrahydrofolate deformylase
EDL933_RS09445	EDL933_1937	Z2010	ECs1736	b1234	rssA	patatin-like phospholipase RssA
EDL933_RS09450	EDL933_1938	Z2011	ECs1737	b1235	rssB	two-component system response regulator RssB
EDL933_RS09455	EDL933_1939	Z2012	ECs1738	b1236	galU	UTP--glucose-1-phosphate uridylyltransferase GalU
EDL933_RS09460	EDL933_1940	Z2013	ECs1739	b1237	hns	DNA-binding transcriptional regulator H-NS
EDL933_RS09465	EDL933_1942	Z2015	ECs1740	b1238	tdk	thymidine kinase
EDL933_RS09470	EDL933_1943	Z2016	ECs1741	b1241	adhE	bifunctional acetaldehyde-CoA/alcohol dehydrogenase
EDL933_RS09475	EDL933_1944	Z2017	ECs1742	b1242	ychE	NAAT family transporter YchE
EDL933_RS09480	EDL933_1947	Z2019	ECs1743	b1243	oppA	oligopeptide ABC transporter substrate-binding protein OppA
EDL933_RS09485	EDL933_1948	Z2020	ECs1744	b1244	oppB
EDL933_RS09490	EDL933_1949	Z2021	ECs1745	b1245	oppC	oligopeptide ABC transporter permease OppC
EDL933_RS09495	EDL933_1950	Z2022	ECs1746	b1246	oppD
EDL933_RS09500	EDL933_1951	Z2023	ECs1747	b1247	oppF	murein tripeptide/oligopeptide ABC transporter ATP binding protein OppF
EDL933_RS09505	EDL933_1952	Z2024	ECs1748	b1248	yciU	DUF440 family protein
EDL933_RS09510	EDL933_1953	Z2026	ECs1749	b1249	clsA	cardiolipin synthase
EDL933_RS09520	EDL933_1954	Z2028	ECs1750	b1250	kch	voltage-gated potassium channel protein
EDL933_RS09525	EDL933_1955	Z2029	ECs1751	b1251	yciI	YciI family protein
EDL933_RS09530	EDL933_1956	Z2030	ECs1752	b1252	tonB	TonB system transport protein TonB
EDL933_RS09535	EDL933_1957	Z2031	ECs1753	b1253	yciA	acyl-CoA thioester hydrolase YciA
EDL933_RS09540	EDL933_1958	Z2032	ECs1754	b1254	yciB	septation protein A
EDL933_RS09545	EDL933_1959	Z2033	ECs1755	b1255	yciC	UPF0259 family protein
EDL933_RS09550	EDL933_1960	Z2034	ECs1756	b1256	ompW	outer membrane protein OmpW
EDL933_RS09555	EDL933_1961	Z2036	ECs1757			integrase
EDL933_RS09565	EDL933_1962	Z2037	ECs1759			exonuclease
EDL933_RS09570	EDL933_1963	Z2038	ECs1760			DUF1482 family protein
EDL933_RS09575	EDL933_1964	Z2039	ECs1761	b1575	dicB	cell division inhibition protein DicB
EDL933_RS09580	EDL933_1966	Z2040	ECs1762			hypothetical protein
EDL933_RS09585	EDL933_1967	Z2041	ECs1763			hypothetical protein
EDL933_RS09590	EDL933_1968	Z2042	ECs1764	b1573	ydfC	hypothetical protein
EDL933_RS09595	EDL933_1969	Z2043	ECs5719			hypothetical protein
EDL933_RS09600	EDL933_1970	Z2045	ECs1765	b1570	dicA	helix-turn-helix domain-containing protein
EDL933_RS09605	EDL933_1971	Z2046	ECs1766	b1569	dicC	transcriptional regulator
EDL933_RS09610	EDL933_1972	Z2047	ECs1767			hypothetical protein
EDL933_RS09635	EDL933_1977	Z2053	ECs1772			AcfC family adhesin Paa
EDL933_RS09645	EDL933_1978	Z2055	ECs1774			hypothetical protein
EDL933_RS09655	EDL933_1980	Z2056	ECs1776			DUF968 domain-containing protein
EDL933_RS09660	EDL933_1981	Z2057	ECs1777			RusA family crossover junction endodeoxyribonuclease
EDL933_RS09665	EDL933_1982	Z2058	ECs1778			DUF1133 family protein
EDL933_RS32305	EDL933_1983	Z2059				lipoprotein
EDL933_RS09675	EDL933_1984	Z2060	ECs1780			site-specific DNA-methyltransferase
EDL933_RS09690	EDL933_1985	Z2066	ECs1781			DUF1737 domain-containing protein
EDL933_RS09695	EDL933_1986	---	ECs1782			holin
EDL933_RS09700	EDL933_1987	---	ECs1783			DUF1327 domain-containing protein
EDL933_RS09705	EDL933_1988	---	ECs1784			lysozyme
EDL933_RS09710	EDL933_1989	---	ECs1785			hypothetical protein
EDL933_RS32310	EDL933_1991	---	ECs1786			lysis protein
EDL933_RS09725	EDL933_1992	---	ECs1788			DUF3950 domain-containing protein
EDL933_RS09735	EDL933_1993	---	ECs1791			terminase small subunit
EDL933_RS09740	EDL933_1994	Z1358, Z1359	ECs1792			terminase large subunit
EDL933_RS09745	EDL933_1995	---	ECs1793			phage major capsid protein
EDL933_RS09755	EDL933_1997	---	ECs1795			phage portal protein
EDL933_RS09760	EDL933_1998	---	ECs1796			phage gp6-like head-tail connector protein
EDL933_RS09765	EDL933_1999	---	ECs1797			head-tail adaptor protein
EDL933_RS09770	EDL933_2000	---	ECs1798			HK97 gp10 family phage protein
EDL933_RS09775	EDL933_2001	---	ECs1799			DUF3168 domain-containing protein
EDL933_RS09780	EDL933_2002	Z1811	ECs1800			major tail protein
EDL933_RS09785	EDL933_2003	Z1812	ECs1801			tail assembly chaperon
EDL933_RS09795	EDL933_2005	Z1913, Z3318	ECs1803			phage tail tape measure protein
EDL933_RS09800	EDL933_2006	---	ECs1804			tail protein
EDL933_RS09805	EDL933_2007	Z1914	ECs1805			phage minor tail protein L
EDL933_RS09820	EDL933_2011	---	ECs2232			outer membrane protein
EDL933_RS09825	EDL933_2012	---	ECs2231			tail fiber protein
EDL933_RS09830	EDL933_2013	---	ECs2230			phage tail protein
EDL933_RS09855	EDL933_2017	---	ECs2224			IS66-like element ISEc8 family transposase
EDL933_RS09860	EDL933_2018	---	ECs2223
EDL933_RS09875	EDL933_2021	---				DNA damage-inducible protein DinI
EDL933_RS09885	EDL933_2023	Z2085	ECs2216			exonuclease
EDL933_RS09890	EDL933_2024	---	ECs2215			DUF1482 family protein
EDL933_RS09895	EDL933_2025	Z2086	ECs2214			cell division inhibitor
EDL933_RS09905	EDL933_2026	---	ECs2212			hypothetical protein
EDL933_RS09910	EDL933_2027	Z2088	ECs2211			hypothetical protein
EDL933_RS09915	EDL933_2028	Z2089				DUF1391 domain-containing protein
EDL933_RS09930	EDL933_2030	Z2092	ECs2207			Rha family transcriptional regulator
EDL933_RS32340	EDL933_2032	Z2093, Z2094				replication protein
EDL933_RS09945	EDL933_2033	Z2095, Z2096	ECs2204			DUF1627 domain-containing protein
EDL933_RS09955	EDL933_2035	---	ECs2202			hypothetical protein
EDL933_RS09960	EDL933_2036	Z2097	ECs2201			hypothetical protein
EDL933_RS09965	EDL933_2037	---				DUF4014 domain-containing protein
EDL933_RS09970	EDL933_2038	Z2098	ECs2199			DUF551 domain-containing protein
EDL933_RS09980	EDL933_2039	Z2099	ECs2197			YgiW/YdeI family stress tolerance OB fold protein
EDL933_RS09985	EDL933_2040	---	ECs2196			hypothetical protein
EDL933_RS09990	EDL933_2041	Z2100	ECs2195			DUF968 domain-containing protein
EDL933_RS09995	EDL933_2042	Z2101	ECs2194			RusA family crossover junction endodeoxyribonuclease
EDL933_RS10000	EDL933_2043	Z2102	ECs2193			DUF1133 family protein
EDL933_RS10005	EDL933_2044	Z2103				hypothetical protein
EDL933_RS10010	EDL933_2046	Z2104	ECs2191			helix-turn-helix domain-containing protein
EDL933_RS10025	EDL933_2047	Z2105	ECs2190			tellurite resistance protein
EDL933_RS10030	EDL933_2048	---	ECs5731			DUF3927 domain-containing protein
EDL933_RS10035	EDL933_2050	Z1349	ECs2189			DUF1737 domain-containing protein
EDL933_RS10040	EDL933_2051	---				hypothetical protein
EDL933_RS10045	EDL933_2052	---	ECs2188			holin
EDL933_RS10050	EDL933_2053	---	ECs2187			DUF1327 domain-containing protein
EDL933_RS10055	EDL933_2054	---	ECs2186			lysozyme
EDL933_RS10060	EDL933_2055	---	ECs2185			hypothetical protein
EDL933_RS32350	EDL933_2057	---	ECs2183			lysis protein
EDL933_RS30370	EDL933_2058	---				hypothetical protein
EDL933_RS10085	EDL933_2062	---	ECs2180			terminase small subunit
EDL933_RS10090	EDL933_2063	---	ECs2179			phage terminase large subunit family protein
EDL933_RS10095	EDL933_2064	---	ECs2178			head-tail joining protein
EDL933_RS10100	EDL933_2065	---	ECs2177			phage portal protein
EDL933_RS10105	EDL933_2066	Z1886	ECs2176			S49 family peptidase
EDL933_RS10110	EDL933_2067	Z1887	ECs2175			head decoration protein
EDL933_RS10115	EDL933_2068	Z1888	ECs2174			major capsid protein
EDL933_RS10120	EDL933_2069	Z1889	ECs2173			DNA-packaging protein FI
EDL933_RS10125	EDL933_2070	---	ECs2172			tail attachment protein
EDL933_RS10130	EDL933_2071	---	ECs2171			tail protein
EDL933_RS10135	EDL933_2072	---	ECs2170			tail protein
EDL933_RS10140	EDL933_2073	---	ECs2169			tail protein
EDL933_RS10145	EDL933_2074	---	ECs2168			phage minor tail protein G
EDL933_RS10150	EDL933_2075	---	ECs2167			phage tail assembly protein T
EDL933_RS10155	EDL933_2076	---	ECs2166			phage tail tape measure protein
EDL933_RS10160	EDL933_2077	---	ECs2165			tail protein
EDL933_RS10165	EDL933_2078	---	ECs2164			phage minor tail protein L
EDL933_RS10170	EDL933_2079	---	ECs2163			phage tail protein
EDL933_RS10175	EDL933_2080	---	ECs2162			tail assembly protein
EDL933_RS10180	EDL933_2082	---	ECs2161			host specificity protein J
EDL933_RS10185	EDL933_2083	Z3075	ECs2160			outer membrane protein
EDL933_RS10190	EDL933_2084	---				tail fiber protein
EDL933_RS10195	EDL933_2085	---	ECs2157			phage tail protein
EDL933_RS10200	EDL933_2086	Z2149	ECs2156			DUF1076 domain-containing protein
EDL933_RS10210	EDL933_2088	Z2151	ECs2154			DUF1076 domain-containing protein
EDL933_RS10215	EDL933_2089	Z2083, Z2152	ECs2153			DNA damage-inducible protein DinI
EDL933_RS10220	EDL933_2090	Z2153	ECs2152	b1543	ydfJ	MHS family MFS transporter
EDL933_RS10225	EDL933_2091	Z2155	ECs2151	b1542	ydfI	mannitol dehydrogenase family protein
EDL933_RS10230	EDL933_2092	Z2156	ECs2150	b1541	ydfZ	putative selenium delivery protein YdfZ
EDL933_RS10235	EDL933_2093	Z2157	ECs2149	b1540	ydfH	GntR family transcriptional regulator
EDL933_RS10240	EDL933_2094	Z2158	ECs2148	b1539	ydfG	bifunctional NADP-dependent 3-hydroxy acid dehydrogenase/3-hydroxypropionate dehydrogenase YdfG
EDL933_RS10245	EDL933_2095	Z2160	ECs2147	b1538	dcp	peptidyl-dipeptidase Dcp
EDL933_RS10250	EDL933_2096	Z2161	ECs2146	b1537	ydeJ	2-oxo-tetronate isomerase
EDL933_RS10255	EDL933_2097	Z2162	ECs2145	b1536	ydeI	YdeI family stress tolerance OB fold protein
EDL933_RS10260	EDL933_2098	Z2163	ECs2144	b1535	dgcZ	diguanylate cyclase DgcZ
EDL933_RS10270	EDL933_2100	Z2164	ECs2143			transcriptional regulator FtrA
EDL933_RS10275	EDL933_2101	Z2165	ECs5444			rhodanese
EDL933_RS10280	EDL933_2102	Z2166	ECs2141	b1534	ydeE	efflux MFS transporter YdeE
EDL933_RS10285	EDL933_2104	Z2168	ECs2140	b1533	eamA	O-acetylserine/cysteine exporter
EDL933_RS10290	EDL933_2105	Z2169	ECs2139	b1532	marB	multiple antibiotic resistance protein MarB
EDL933_RS10295	EDL933_2106	Z2170	ECs2138	b1531	marA	MDR efflux pump AcrAB transcriptional activator MarA
EDL933_RS10300	EDL933_2107	Z2171	ECs2137	b1530	marR	multiple antibiotic resistance transcriptional regulator MarR
EDL933_RS10305	EDL933_2108	Z2172	ECs2136	b1529	marC	NAAT family transporter MarC
EDL933_RS10310	EDL933_2109	Z2173	ECs2135	b1528	ydeA	L-arabinose MFS transporter
EDL933_RS10320	EDL933_2111	Z2176	ECs2134	b1527	yneK	putative protein YneK
EDL933_RS10325	EDL933_2112	Z2177	ECs2133	b1526	yneJ	LysR family transcriptional regulator
EDL933_RS10330	EDL933_2113	Z2178	ECs2132	b1525	sad	succinate-semialdehyde dehydrogenase
EDL933_RS10335	EDL933_2114	Z2179	ECs2131	b1524	glsB	glutaminase B
EDL933_RS10340	EDL933_2115	Z2180	ECs2130	b1523	yneG	DUF4186 domain-containing protein
EDL933_RS10345	EDL933_2116	Z2182		b1522	dgcF	GGDEF domain-containing protein
EDL933_RS10350	EDL933_2117	Z2184	ECs2128	b1521	uxaB	tagaturonate reductase
EDL933_RS10360	EDL933_2118	Z2185	ECs2127	b1520	yneE	hypothetical protein
EDL933_RS10365	EDL933_2119	Z2186	ECs2126	b1519	tam	trans-aconitate 2-methyltransferase
EDL933_RS10370	EDL933_2120	Z2187	ECs2125	b1518	lsrG	(4S)-4-hydroxy-5-phosphonooxypentane-2%2C3-dione isomerase
EDL933_RS10375	EDL933_2121	Z2188	ECs2124	b1517	lsrF	3-hydroxy-5-phosphonooxypentane-2%2C4-dione thiolase
EDL933_RS10380	EDL933_2122	Z2189	ECs2123	b1516	lsrB	autoinducer 2 ABC transporter substrate-binding protein LsrB
EDL933_RS10385	EDL933_2123	Z2190	ECs2122	b1515	lsrD	autoinducer 2 ABC transporter permease LsrD
EDL933_RS10390	EDL933_2124	Z2191	ECs2121	b1514	lsrC	autoinducer 2 ABC transporter permease LsrC
EDL933_RS10395	EDL933_2125	Z2192	ECs2120	b1513	lsrA	autoinducer 2 ABC transporter ATP-binding protein LsrA
EDL933_RS10400	EDL933_2126	Z2193	ECs2119	b1512	lsrR	transcriptional regulator LsrR
EDL933_RS10405	EDL933_2127	Z2194	ECs2118	b1511	lsrK	autoinducer-2 kinase
EDL933_RS10410	EDL933_2128	Z2195	ECs2117	b4696	yneO	autotransporter barrel domain-containing lipoprotein
EDL933_RS10415	EDL933_2129	Z2196	ECs2115			autotransporter outer membrane beta-barrel domain-containing protein
EDL933_RS30390	EDL933_2130	Z2197	ECs2114	b1507	hipA	type II toxin-antitoxin system HipA family toxin
EDL933_RS10430	EDL933_2132	Z2200	ECs2113			fimbrial protein
EDL933_RS10435	EDL933_2133	Z2201	ECs2112			fimbrial chaperone protein FimC
EDL933_RS10440	EDL933_2134	Z2203, Z2202	ECs2110			fimbrial biogenesis outer membrane usher protein
EDL933_RS10445	EDL933_2135	Z2204	ECs2109	b1504	ydeS	type 1 fimbrial protein
EDL933_RS10450	EDL933_2136	Z2205	ECs2108	b1503	ydeR	type 1 fimbrial protein
EDL933_RS10455	EDL933_2137	Z2206	ECs2107	b1502	ydeQ	fimbrial protein
EDL933_RS10460	EDL933_2138	Z2207	ECs2106	b1501	ydeP	acid resistance putative oxidoreductase YdeP
EDL933_RS10465	EDL933_2139	Z2208	ECs2105	b1500	safA	two-component-system connector protein SafA
EDL933_RS10470	EDL933_2140	Z2209	ECs2104	b1499	ydeO	acid stress response transcriptional regulator YdeO
EDL933_RS10475	EDL933_2141	Z2210	ECs2103	b1498	ydeN	sulfatase
EDL933_RS10480	EDL933_2142	Z2211	ECs2102	b1497	ydeM	anaerobic sulfatase maturase
EDL933_RS10485	EDL933_2144	Z2212	ECs2101	b1496	yddA	ABC transporter ATP-binding protein/permease
EDL933_RS10490	EDL933_2145	Z2213	ECs2100	b1495	yddB	TonB-dependent receptor
EDL933_RS10495	EDL933_2146	Z2214	ECs2099	b1494	pqqL	insulinase family protein
EDL933_RS10505	EDL933_2147	Z2215	ECs2098	b1493	gadB	glutamate decarboxylase
EDL933_RS10510	EDL933_2148	Z2216	ECs2097	b1492	gadC	acid resistance gamma-aminobutyrate antiporter GadC
EDL933_RS10515	EDL933_2149	Z2217	ECs2096	b1491	yddW	glycoside hydrolase family 10 protein
EDL933_RS10520	EDL933_2150	Z2219	ECs2095	b1490	dosC	diguanylate cyclase DosC
EDL933_RS10530	EDL933_2153	Z2222	ECs2092	b1488	ddpX	D-alanyl-D-alanine dipeptidase
EDL933_RS10535	EDL933_2154	Z2223	ECs2091	b1487	ddpA	ABC transporter substrate-binding protein
EDL933_RS10540	EDL933_2155	Z2224	ECs2090	b1486	ddpB	ABC transporter permease
EDL933_RS10545	EDL933_2156	Z2225	ECs2089	b1485	ddpC	D%2CD-dipeptide ABC transporter permease
EDL933_RS10550	EDL933_2157	Z2226	ECs2088	b1484	ddpD	ABC transporter ATP-binding protein
EDL933_RS10555	EDL933_2158	Z2227	ECs2087	b1483	ddpF	ATP-binding cassette domain-containing protein
EDL933_RS10560	EDL933_2159	Z2228	ECs2086	b1482	osmC	peroxiredoxin OsmC
EDL933_RS10565	EDL933_2160	Z2229	ECs2085	b1481	bdm	biofilm-dependent modulation protein
EDL933_RS10570	EDL933_2161	Z2230	ECs2084	b1480	sra
EDL933_RS10575	EDL933_2162	Z2231	ECs2083	b1479	maeA	NAD-dependent malic enzyme
EDL933_RS10580	EDL933_2163	Z2232	ECs2082	b1478	adhP	alcohol dehydrogenase AdhP
EDL933_RS10585	EDL933_2164	Z2233	ECs2081	b1477	yddM	HigA family addiction module antidote protein
EDL933_RS10590	EDL933_2165	Z2234	ECs2080	b1476	fdnI	formate dehydrogenase-N subunit gamma
EDL933_RS10595	EDL933_2166	Z2235	ECs2079	b1475	fdnH	formate dehydrogenase subunit beta
EDL933_RS10610	EDL933_2168	Z2238	ECs2077	b1473	yddG	aromatic amino acid efflux DMT transporter YddG
EDL933_RS10615	EDL933_2169	Z2239	ECs2076			porin OmpC
EDL933_RS10620	EDL933_2170	Z2240				IpaH-like protein
EDL933_RS10625	EDL933_2171	Z2241				hypothetical protein
EDL933_RS10630	EDL933_2172	Z2242	ECs2073			leucine-rich repeat domain-containing protein
EDL933_RS10635	EDL933_2173	Z2243	ECs2072	b1469	narU	NarK family nitrate/nitrite MFS transporter
EDL933_RS10640	EDL933_2174	Z2244	ECs2071	b1468	narZ	nitrate reductase subunit alpha
EDL933_RS10645	EDL933_2175	Z2245	ECs2070	b1467	narY	nitrate reductase subunit beta
EDL933_RS10650	EDL933_2176	Z2246	ECs2069	b1466	narW	nitrate reductase molybdenum cofactor assembly chaperone
EDL933_RS10655	EDL933_2177	Z2247	ECs2068	b1465	narV	respiratory nitrate reductase subunit gamma
EDL933_RS10660	EDL933_2178	Z2248	ECs2067	b1464	yddE	PhzF family isomerase
EDL933_RS10675	EDL933_2182	Z2251	ECs2065	b1462	yddH	flavin reductase family protein
EDL933_RS10680	EDL933_2183	Z2252	ECs2064	b1461	pptA	tautomerase PptA
EDL933_RS10700	EDL933_2187	Z2256				hypothetical protein
EDL933_RS10705	EDL933_2188	---				hypothetical protein
EDL933_RS10710	EDL933_2189	Z2257, Z2259, Z2261	ECs2061			RHS repeat protein
EDL933_RS10715	EDL933_2190	Z2262	ECs2060			type VI secretion system tip protein VgrG
EDL933_RS10725	EDL933_2193	Z2265	ECs2058	b1454	yncG	glutathione S-transferase family protein
EDL933_RS10730	EDL933_2195	Z2266	ECs2057	b1453	ansP	L-asparagine permease
EDL933_RS10735	EDL933_2196	Z2267	ECs2056	b1452	yncE	YncE family protein
EDL933_RS30425	EDL933_2197	---				hypothetical protein
EDL933_RS10740	EDL933_2198	Z2268	ECs2055	b1451	yncD	TonB-dependent receptor
EDL933_RS10745	EDL933_2199	Z2269	ECs2054	b1450	mcbR	GntR family transcriptional regulator
EDL933_RS10750	EDL933_2200	Z2270	ECs2053	b1449	curA	NADPH-dependent curcumin/dihydrocurcumin reductase
EDL933_RS10755	EDL933_2201	Z2271	ECs2052	b1448	mnaT	L-methionine sulfoximine/L-methionine sulfone acetyltransferase
EDL933_RS10760	EDL933_2202	Z2272	ECs2051	b1447	ydcZ	DMT family transporter
EDL933_RS10765	EDL933_2203	Z2273	ECs2050	b1446	ydcY	DUF2526 domain-containing protein
EDL933_RS10780	EDL933_2206	Z2275	ECs2048	b1444	patD	aminobutyraldehyde dehydrogenase
EDL933_RS10785	EDL933_2207	Z2276	ECs2047	b1443	ydcV	ABC transporter permease
EDL933_RS10790	EDL933_2208	Z2277	ECs2046	b1442	ydcU	ABC transporter permease
EDL933_RS10795	EDL933_2209	Z2278	ECs2045	b1441	ydcT	ABC transporter ATP-binding protein
EDL933_RS10800	EDL933_2210	Z2279	ECs2044	b1440	ydcS	ABC transporter substrate-binding protein
EDL933_RS10805	EDL933_2211	Z2280	ECs2043	b1439	ydcR	PLP-dependent aminotransferase family protein
EDL933_RS10810	EDL933_2212	Z2281	ECs2042	b1438	hicB	type II toxin-antitoxin system antitoxin HicB
EDL933_RS10815	EDL933_2213	Z2282	ECs5728	b4532	hicA	type II toxin-antitoxin system mRNA interferase toxin HicA
EDL933_RS10820	EDL933_2215	Z2283	ECs2040	b1436	yncJ	DUF2554 family protein
EDL933_RS10825	EDL933_2216	Z2284	ECs2039	b1435	rlhA	23S rRNA 5-hydroxycytidine C2501 synthase
EDL933_RS10830	EDL933_2217	Z2285	ECs2038	b1434	sutR	helix-turn-helix domain-containing protein
EDL933_RS10835	EDL933_2218	Z2286	ECs2037	b1433	ydcO	BenE family transporter YdcO
EDL933_RS10840	EDL933_2219	Z2287	ECs2036	b1431	ydcL	DUF3313 domain-containing protein
EDL933_RS10845	EDL933_2220	Z2288	ECs2035	b1430	tehB	tellurite resistance methyltransferase TehB
EDL933_RS10850	EDL933_2221	Z2289	ECs2034	b1429	tehA	dicarboxylate transporter/tellurite-resistance protein TehA
EDL933_RS10855	EDL933_2222	Z2290	ECs2033	b1428	ydcK	LbetaH domain-containing protein
EDL933_RS10865	EDL933_2225	Z2292	ECs2031	b1426	ydcH	DUF465 domain-containing protein
EDL933_RS10875	EDL933_2226	Z2294	ECs2029	b1424	opgD
EDL933_RS10880	EDL933_2227	Z2296, Z2297, Z2298	ECs2028	b1423	ydcJ	VOC family protein
EDL933_RS10885	EDL933_2228	Z2299	ECs2027	b1422	ydcI	LysR family transcriptional regulator
EDL933_RS10890	EDL933_2229	Z2300	ECs2026	b1421	trg	methyl-accepting chemotaxis protein Trg
EDL933_RS10900	EDL933_2230	Z2302	ECs2024	b1419	ydcA	hypothetical protein
EDL933_RS10905	EDL933_2231	Z2303	ECs2023	b1418	cybB	cytochrome b561
EDL933_RS10910	EDL933_2232	Z2304	ECs2022	b4493	gapC	type I glyceraldehyde-3-phosphate dehydrogenase
EDL933_RS10915	EDL933_2233	Z2306	ECs2021	b1415	aldA	aldehyde dehydrogenase
EDL933_RS10920	EDL933_2234	Z2308	ECs2020	b1414	ydcF	YdcF family protein
EDL933_RS10930	EDL933_2236	Z2310	ECs2018			hypothetical protein
EDL933_RS10945	EDL933_2238	Z2313	ECs2015	b1413	hrpA	ATP-dependent RNA helicase HrpA
EDL933_RS10950	EDL933_2239	Z2315	ECs2014	b1412	azoR	FMN-dependent NADH-azoreductase
EDL933_RS10955	EDL933_2240	Z2316	ECs2013	b1411	ynbD	phosphatase PAP2/dual specificity phosphatase family protein
EDL933_RS10960	EDL933_2241	Z2317	ECs2012	b1410	ynbC	alpha/beta fold hydrolase
EDL933_RS10965	EDL933_2242	Z2318	ECs2011	b1409	ynbB	phosphatidate cytidylyltransferase
EDL933_RS10970	EDL933_2243	Z2319	ECs2010	b1408	ynbA	CDP-alcohol phosphatidyltransferase family protein
EDL933_RS10975	EDL933_2244	Z2320	ECs2009	b1407	ydbD	DUF2773 domain-containing bactofilin
EDL933_RS10980	EDL933_2245	Z2321	ECs2008	b1406	pdxI	pyridoxine 4-dehydrogenase
EDL933_RS10985	EDL933_2246	Z2322	ECs2007			autotransporter outer membrane beta-barrel domain-containing protein
EDL933_RS10990	EDL933_2247	Z2323, Z2325	ECs2006			surface-exposed virulence protein BigA
EDL933_RS10995	EDL933_2248	Z2326	ECs2005	b1383	ydbL	DUF1318 domain-containing protein
EDL933_RS11000	EDL933_2249	Z2327	ECs2004	b1382	ynbE	YnbE family lipoprotein
EDL933_RS11005	EDL933_2250	Z2328	ECs2003	b1381	ydbH	YdbH family protein
EDL933_RS11010	EDL933_2251	Z2329	ECs2002	b1380	ldhA	D-lactate dehydrogenase
EDL933_RS11015	EDL933_2252	Z2330	ECs2001	b1379	hslJ	heat shock protein HslJ
EDL933_RS11025	EDL933_2255	Z2332	ECs2000	b1378	ydbK	pyruvate:ferredoxin (flavodoxin) oxidoreductase
EDL933_RS11035	EDL933_2258	Z2335	ECs1997	b1376	uspF	universal stress protein UspF
EDL933_RS11040	EDL933_2259	Z2337	ECs1996			DUF1076 domain-containing protein
EDL933_RS32375	EDL933_2260	Z2338	ECs1995			DUF1076 domain-containing protein
EDL933_RS11050	EDL933_2261	Z2339	ECs1994			DUF1076 domain-containing protein
EDL933_RS11055	EDL933_2262	---	ECs1993			phage tail protein
EDL933_RS11065	EDL933_2266	Z3310	ECs1991			outer membrane protein
EDL933_RS11070	EDL933_2267	Z3311	ECs1990			host specificity protein J
EDL933_RS11075	EDL933_2268	Z3312	ECs1989			superoxide dismutase family protein
EDL933_RS11080	EDL933_2269	Z1378, Z3313	ECs1987			tail assembly protein
EDL933_RS11085	EDL933_2270	Z3314	ECs1986			phage tail protein
EDL933_RS11090	EDL933_2271	Z1375, Z1376, Z3315	ECs1985			phage minor tail protein L
EDL933_RS11095	EDL933_2272	---	ECs1984			tail protein
EDL933_RS11100	EDL933_2273	Z1373, Z3316	ECs1983			phage tail tape measure protein
EDL933_RS11105	EDL933_2274	Z1372, Z3319	ECs1982			DUF4035 domain-containing protein
EDL933_RS11110	EDL933_2275	Z1371, Z1910, Z3320	ECs1981			tail assembly protein
EDL933_RS11115	EDL933_2276	Z1908	ECs1980			tail protein
EDL933_RS11120	EDL933_2277	Z1810, Z1906	ECs1979			DUF3168 domain-containing protein
EDL933_RS11125	EDL933_2278	Z1809, Z1903, Z1905	ECs1978			HK97 gp10 family phage protein
EDL933_RS11130	EDL933_2279	Z1902	ECs1977			head-tail adaptor protein
EDL933_RS11135	EDL933_2280	---	ECs1976			phage gp6-like head-tail connector protein
EDL933_RS11150	EDL933_2283	Z1805	ECs5438			hypothetical protein
EDL933_RS11155	EDL933_2284	Z1804	ECs1972			phage major capsid protein
EDL933_RS11160	EDL933_2285	Z1803	ECs1971			terminase large subunit
EDL933_RS11165	EDL933_2286	Z1802	ECs1970			terminase small subunit
EDL933_RS11170	EDL933_2287	Z1800	ECs1968			HNH endonuclease
EDL933_RS11175	EDL933_2288	---	ECs1967			DUF3950 domain-containing protein
EDL933_RS11180	EDL933_2289	Z1799				TonB family protein
EDL933_RS32380	EDL933_2290	Z1798	ECs5727			lysis protein
EDL933_RS11200	EDL933_2293	Z1797				phage antirepressor protein
EDL933_RS11205	EDL933_2294	Z1796	ECs1964			lysozyme
EDL933_RS11210	EDL933_2295	Z1795, Z3105	ECs1963			DUF1327 domain-containing protein
EDL933_RS11215	EDL933_2296	Z1794	ECs1962			holin
EDL933_RS11220	EDL933_2297	Z2108	ECs1961			DUF1737 domain-containing protein
EDL933_RS11225	EDL933_2298	Z2378				DUF3927 domain-containing protein
EDL933_RS11230	EDL933_2299	Z2379	ECs1959			tellurite resistance protein
[truncated: 3,926 more rows]
